# Supplementary material for: Ubiquitination of acetyltransferase Gcn5 contributes to fungal virulence in Fusarium graminearum
Source: mBio. 2023 Jul 28;14(4):e01499-23. doi: 10.1128/mbio.01499-23 (PMC10470610; doi:10.1128/mbio.01499-23)
Supplement: Table S1 — Putative Gcn5-interacting proteins identified in this study. [file mbio.01499-23-s0007.xlsx]

## Sheet: Biological repeat 1
Table S1. Gcn5-interacting proteins identiﬁed by the afﬁnity capture in coupling with mass spectrometry (Biological repeat 1)
Protein Rank	Gene accession number	Description	|Log Prob|	Best score	Total Intensity	Coverage%	# AA's in protein
1	FGRAMPH1_01G00753	histone acetyltransferase GCN5	554.19	904.3	1.33926e+10	85.35	396
2	FGRAMPH1_01G02095	heat shock protein 70	542.25	939.1	3.58721e+09	67.07	653
3	FGRAMPH1_01G04861	heat shock protein 90	486.16	882	2.50974e+09	64.14	700
4	FGRAMPH1_01G19961	transcriptional activator spt7	394.74	806.8	1.18465e+09	54.27	1137
5	FGRAMPH1_01G22635	acetyl-CoA carboxylase	390.19	748.4	9.19274e+08	34.98	2281
6	FGRAMPH1_01G20565	5-methyltetrahydropteroyltriglutamate- homocysteine methyltransferase	389.54	873.7	2.26489e+09	65.14	766
7	FGRAMPH1_01G26169	pyruvate decarboxylase	388.8	933.6	3137336902	64.74	570
8	FGRAMPH1_01G04853	transcription initiation factor TFIID subunit 5	372.87	1003.9	1.04277e+09	59.16	759
9	FGRAMPH1_01G14205	phosphoglycerate kinase	363.11	802.7	1.52031e+09	64.04	534
10	FGRAMPH1_01G18141	cell division cycle protein 48	331.6	683.9	1.10797e+09	58.47	821
11	FGRAMPH1_01G17619	fatty acid synthase subunit beta dehydratase	323.64	846.6	6.57833e+08	33.27	2104
12	FGRAMPH1_01G02969	glucosamine-fructose-6-phosphate aminotransferase	296.84	762.6	8.69774e+08	59.07	689
13	FGRAMPH1_01G26761	elongation factor 2	274.68	830.2	1.47321e+09	49.76	844
14	FGRAMPH1_01G27003	glucose-regulated protein	257.41	803.7	6.95976e+08	56.11	663
15	FGRAMPH1_01G05593	polyketide synthase	255.42	751.2	5.11503e+08	31.06	2067
16	FGRAMPH1_01G10877	elongation factor 1-alpha	252.28	929.5	2.23815e+09	53.7	460
17	FGRAMPH1_01G01875	transcription factor	251.91	1113.1	9.13027e+08	56.58	638
18	FGRAMPH1_01G03505	plasma membrane ATPase	246.84	905.6	7.33077e+08	36.33	922
19	FGRAMPH1_01G23899	pyruvate carboxylase	245.12	799.7	8.28037e+08	56.49	770
20	FGRAMPH1_01G19883	glyceraldehyde 3-phosphate dehydrogenase	233.68	955.1	1187900744	58.72	436
21	FGRAMPH1_01G18469	transcriptional adapter 2-alpha	223.53	823.7	1.31607e+09	52.92	531
22	FGRAMPH1_01G02317	heat shock ssb1	222.47	647.1	9.51168e+08	54.23	614
23	FGRAMPH1_01G19623	heat shock protein SSC1	217.43	715.8	6.63674e+08	56.8	676
24	FGRAMPH1_01G20639	alcohol dehydrogenase 1	216.79	1294.9	1.85314e+09	74.5	353
25	FGRAMPH1_01G05381	importin subunit beta-4	216.51	700.8	5.04635e+08	37.6	1101
26	FGRAMPH1_01G17615	fatty acid synthase subunit alpha reductase	212.63	721.2	5.36163e+08	28.56	1856
27	FGRAMPH1_01G26617	pyrABCN	211.95	562	4.92492e+08	24.51	2228
28	FGRAMPH1_01G14799	UDP-glucose 6-dehydrogenase	207.87	841.7	6.25528e+08	52.48	604
29	FGRAMPH1_01G03837	positive cofactor 2	205.07	751.9	6.77839e+08	30.99	1039
30	FGRAMPH1_01G03087	threonyl-tRNA synthetase	200.67	723.9	4.17314e+08	59.33	745
31	FGRAMPH1_01G19345	atp-citrate synthase subunit 1	192.34	749.3	2.79889e+08	47.31	763
32	FGRAMPH1_01G19379	2,3-bisphosphoglycerate-independent phosphoglycerate mutase	188.64	831.7	6.29644e+08	60.57	525
33	FGRAMPH1_01G14675	elongation factor 3	180.35	827.2	751081790	36.68	1055
34	FGRAMPH1_01G03081	disulfide-isomerase	176.35	723	3.668e+08	57.59	507
35	FGRAMPH1_01G27049	probable KAP95	175.79	849.5	3.58606e+08	29.94	875
36	FGRAMPH1_01G26285	26S proteasome regulatory subunit rpn-1	174.57	779.6	4.61985e+08	32.41	898
37	FGRAMPH1_01G24061	importin subunit alpha	174.44	844.2	6.00931e+08	40.58	552
38	FGRAMPH1_01G25023	pyruvate kinase	173.73	642.1	4.90864e+08	58.52	540
39	FGRAMPH1_01G18995	cullin-associated nedd8-dissociated 1	170.62	629.8	2.85576e+08	32.87	1357
40	FGRAMPH1_01G26959	hypothetical protein	161.94	651.7	3.07731e+08	33.07	1270
41	FGRAMPH1_01G02695	atp synthase subunit mitochondrial	160.18	730.6	4.72077e+08	45.11	552
42	FGRAMPH1_01G01037	tubulin alpha chain	159.65	1005.2	4.59911e+08	37.75	453
43	FGRAMPH1_01G24551	actin	154.52	878.3	8.51975e+08	57.33	375
44	FGRAMPH1_01G24629	succinate dehydrogenase flavoprotein subunit	152.7	814	2.63388e+08	40.31	650
45	FGRAMPH1_01G26065	aconitate hydratase	152.56	723.4	4.01987e+08	39.72	788
46	FGRAMPH1_01G14983	atp synthase subunit mitochondrial	151.16	739.9	3.90952e+08	54.58	513
47	FGRAMPH1_01G04891	ABC transporter ATP-binding ARB1	149.09	823.3	3.27199e+08	42.72	611
48	FGRAMPH1_01G15409	SAGA-associated factor 29	148.92	771.5	4.30234e+08	38.38	469
49	FGRAMPH1_01G07687	C-1-tetrahydrofolate synthase	146.17	892.6	2.61094e+08	35.46	939
50	FGRAMPH1_01G03321	enolase	144.6	821.3	2.37646e+08	56.62	438
51	FGRAMPH1_01G06673	coatomer subunit beta	141.23	663.1	481880720	30.62	957
52	FGRAMPH1_01G09063	nadh-dependent flavin oxidoreductase	135.88	790.8	1.91367e+08	54	413
53	FGRAMPH1_01G12593	cell division cycle atpase	134.99	696.5	3.99755e+08	40.51	933
54	FGRAMPH1_01G22713	tubulin beta chain	131.69	677.4	7.21974e+08	40.04	447
55	FGRAMPH1_01G18347	clathrin heavy chain	131.01	794.9	1.52003e+08	24.42	1683
56	FGRAMPH1_01G26031	coatomer subunit alpha	129.97	767	2.79835e+08	29.18	1220
57	FGRAMPH1_01G22929	stress ddr48	128.38	753.2	221747468	57.03	263
58	FGRAMPH1_01G23309	ATP-dependent RNA helicase eIF4A	127.62	707.1	3.13999e+08	49.49	396
59	FGRAMPH1_01G03009	carbamoyl-phosphate synthase arginine-specific large chain	122.45	680.1	3.11741e+08	30	1170
60	FGRAMPH1_01G24167	elongation factor Tu	121.3	755.4	2.19464e+08	44.04	445
61	FGRAMPH1_01G22465	linear gramicidin synthase subunit d	121.3	584.8	1.61019e+08	26.6	1282
62	FGRAMPH1_01G06647	fructose-bisphosphate aldolase	120.62	751.2	4.42518e+08	44.72	360
63	FGRAMPH1_01G23269	glycogen synthase	120.32	760.6	2.0262e+08	32.95	704
64	FGRAMPH1_01G02707	acetolactate synthase catalytic subunit	118.1	667.2	3.19456e+08	31.82	682
65	FGRAMPH1_01G17513	hypothetical protein FPSE_07216	117.5	612.6	224447340	24.77	1066
66	FGRAMPH1_01G18739	translation initiation factor 3 subunit b	115.99	627.5	3.03653e+08	38.07	746
67	FGRAMPH1_01G06729	hypothetical protein	113.14	582.6	2.26062e+08	13.09	2858
68	FGRAMPH1_01G15339	nitric oxide dioxygenase	110.82	674.7	4.40228e+08	45.06	415
69	FGRAMPH1_01G28053	AAA family	110.76	644.2	2.84823e+08	33.06	1110
70	FGRAMPH1_01G19355	Transcription initiation factor TFIID subunit 12	109.32	742.6	4.34406e+08	32.05	699
71	FGRAMPH1_01G24195	malate dehydrogenase (oxaloacetate-decarboxylating)(NADP+)	109.16	672.5	4.54812e+08	32.51	732
72	FGRAMPH1_01G18635	isocitrate dehydrogenase subunit 1	107.79	710.4	5.29331e+08	50.26	378
73	FGRAMPH1_01G07331	ketol-acid reductoisomerase	104.17	669.8	1.69081e+08	40.99	405
74	FGRAMPH1_01G24959	26S proteasome regulatory subunit rpn2	103.21	675.1	3.50699e+08	24.09	1154
75	FGRAMPH1_01G26727	3-isopropylmalate dehydratase	100.18	701.3	1.88617e+08	35.91	777
76	FGRAMPH1_01G01613	tubulin alpha chain	100.1	663.2	3.24397e+08	39.2	449
77	FGRAMPH1_01G10513	ATP-dependent RNA helicase SUB2	100	653.2	1.55479e+08	35.25	556
78	FGRAMPH1_01G23117	T-complex protein 1 subunit theta	99.85	651.3	250637577	49.18	547
79	FGRAMPH1_01G19225	T-complex protein 1 subunit gamma	97.81	599.6	3.15866e+08	40.15	538
80	FGRAMPH1_01G24313	translation initiation factor 3 subunit a	97.6	699	2.72356e+08	30.27	1057
81	FGRAMPH1_01G09919	probable PAB1-mRNA polyadenylate-binding	97.48	616.3	1.84813e+08	32.44	749
82	FGRAMPH1_01G01423	26S protease regulatory subunit 7	96.44	578.8	2.50499e+08	56.14	440
83	FGRAMPH1_01G17903	40S ribosomal protein S3	95.29	701.7	2.72926e+08	69.23	260
84	FGRAMPH1_01G10967	coatomer gamma-2 subunit	95.29	746.7	1.69515e+08	28.93	916
85	FGRAMPH1_01G06813	transcriptional coactivator HFI1 ADA1	94.49	700.8	2.97909e+08	51.67	449
86	FGRAMPH1_01G11109	probable cytoskeleton assembly control SLA2	93.86	619.9	2.79538e+08	26.76	1054
87	FGRAMPH1_01G26865	tubulin beta chain	93.77	638.1	2.24355e+08	42.6	446
88	FGRAMPH1_01G20013	T-complex protein 1 subunit zeta	93.75	652.3	3.2876e+08	44.14	546
89	FGRAMPH1_01G20351	tryptophan synthase	93.67	671	2.13924e+08	30.92	718
90	FGRAMPH1_01G26749	isocitrate dehydrogenase subunit 2	93.43	723.6	259758899	50.92	381
91	FGRAMPH1_01G04631	transporter SEC23	92.26	567.2	2.40701e+08	32.43	771
92	FGRAMPH1_01G14529	NAD-specific glutamate dehydrogenase	91.39	661.8	2.22137e+08	26.98	1049
93	FGRAMPH1_01G02279	alanyl-tRNA synthetase	89.77	656.7	2.04769e+08	26.54	957
94	FGRAMPH1_01G20357	aspartate aminotransferase	89.68	826.5	2.30783e+08	49.48	388
95	FGRAMPH1_01G20853	probable ubiquitin ribosomal S27a fusion	87.99	766.6	1.40608e+09	55.84	154
96	FGRAMPH1_01G15571	aspartyl-trna synthetase	87.07	631.3	2.46092e+08	48.17	575
97	FGRAMPH1_01G10359	eukaryotic peptide chain release factor GTP-binding subunit	86.53	708.5	1.82886e+08	30.34	712
98	FGRAMPH1_01G03423	homoisocitrate dehydrogenase	86.46	604.7	1.97326e+08	48.88	356
99	FGRAMPH1_01G24133	chromosome segregation	84.63	711.9	1.51106e+08	23.9	958
100	FGRAMPH1_01G17687	mannose-1-phosphate guanylyltransferase	84.29	754.9	2.23877e+08	43.08	448
101	FGRAMPH1_01G07495	leukotriene a-4 hydrolase	84.22	662.6	1.6568e+08	34.43	639
102	FGRAMPH1_01G00815	26S proteasome non-ATPase regulatory subunit 11	83.94	642.6	1.77929e+08	41.13	423
103	FGRAMPH1_01G14449	galactokinase	82.64	785.2	114285711	26.43	526
104	FGRAMPH1_01G19953	60S ribosomal protein L3	81.42	723.4	2.36333e+08	36.83	391
105	FGRAMPH1_01G04899	26S protease regulatory subunit 4	81.09	640.1	1.24031e+08	34.3	449
106	FGRAMPH1_01G06107	eukaryotic translation initiation factor 3 subunit c	80.58	649.5	2.18923e+08	28.75	859
107	FGRAMPH1_01G11029	asparaginyl-tRNA synthetase	80.2	706.3	1.37925e+08	40.14	563
108	FGRAMPH1_01G25083	hypothetical protein	80.08	663.6	1.46316e+08	23.48	984
109	FGRAMPH1_01G16855	N-acetyl-gamma-glutamyl-phosphate reductase	79.94	749.6	1.27632e+08	36.32	391
110	FGRAMPH1_01G19357	26s proteasome regulatory subunit n3	79.65	788.7	1.28377e+08	40.83	551
111	FGRAMPH1_01G10189	prion formation protein 1	79.27	603.5	270567219	23.3	1103
112	FGRAMPH1_01G01013	phosphoglucomutase	78.13	639.8	1.51276e+08	36.35	553
113	FGRAMPH1_01G23225	ATP-dependent RNA helicase DED1	77.01	678	192280537	32	675
114	FGRAMPH1_01G11369	ubiquitin homeostasis lub1	76.69	554.5	2.32989e+08	30.52	770
115	FGRAMPH1_01G17277	ribonucleoside-diphosphate reductase large chain	76.69	687.2	2.29883e+08	23.13	895
116	FGRAMPH1_01G20299	isoleucyl-tRNA synthetase	76.44	694.5	1.42693e+08	21.02	1099
117	FGRAMPH1_01G27377	acetyl-CoA acetyltransferase IB	76.16	592.5	1.86933e+08	49.49	396
118	FGRAMPH1_01G06915	ADA HAT complex component 1	75.43	725.1	1.73964e+08	33.39	626
119	FGRAMPH1_01G01843	related to Het-c	73.26	635.9	1.50779e+08	22.97	875
120	FGRAMPH1_01G24179	60S ribosomal protein L4-A	73.04	676.2	9.8979e+07	31.25	352
121	FGRAMPH1_01G04703	nitrate reductase	73.02	653	2.00247e+08	26.35	892
122	FGRAMPH1_01G04241	acetyl-coenzyme A synthetase	72.74	612.4	1.64582e+08	30.82	662
123	FGRAMPH1_01G02771	6-phosphogluconate dehydrogenase	72.74	924	350886606	40.85	492
124	FGRAMPH1_01G19697	ATP-dependent protease La	72.42	620.5	182065460	23.79	1097
125	FGRAMPH1_01G17897	phosphatase PP2A regulatory subunit A	72.04	645.2	2.49047e+08	29.86	623
126	FGRAMPH1_01G11155	importin-beta containing	71.32	562.4	1.25611e+08	17.17	1066
127	FGRAMPH1_01G17457	prolyl-trna synthetase	71.23	609.9	1.60114e+08	35.99	553
128	FGRAMPH1_01G02967	26S protease subunit rpt4	69.9	752.9	254670808	46.04	391
129	FGRAMPH1_01G09865	nitrite reductase	69.56	535.3	2.21137e+08	24.63	1088
130	FGRAMPH1_01G17911	coatomer subunit	69.15	681.7	1.92495e+08	29.22	527
131	FGRAMPH1_01G07031	transketolase 1	68.96	674.8	2.7727e+08	31.08	682
132	FGRAMPH1_01G11345	transcriptional activator SPT8	68.58	743.5	1.3173e+08	22.57	709
133	FGRAMPH1_01G24035	mitochondrial carrier	67.9	867.8	2.00945e+08	27.05	695
134	FGRAMPH1_01G22673	alcohol dehydrogenase	67.83	694.2	1.0182e+08	36.83	353
135	FGRAMPH1_01G02165	peptidase subunit beta	67.21	714.7	9.45541e+07	32.49	474
136	FGRAMPH1_01G06721	guanine nucleotide-binding subunit beta	66.21	719.2	1.25641e+08	32.59	316
137	FGRAMPH1_01G27043	6-phosphofructokinase	65.63	781.6	9.51808e+07	19.41	783
138	FGRAMPH1_01G06205	hypothetical protein	65.4	650.4	1.41325e+08	19.91	904
139	FGRAMPH1_01G25041	peroxiredoxin PRX1	65.01	764.5	197075554	50.76	264
140	FGRAMPH1_01G05955	sulfite reductase subunit beta	64.8	502.2	1.33145e+08	18.11	1535
141	FGRAMPH1_01G25925	ctp synthase	64.12	717.4	1.75308e+08	31.2	577
142	FGRAMPH1_01G22543	cystathionine beta-synthase	63.92	684.7	1.07682e+08	25.34	517
143	FGRAMPH1_01G11757	mfs sp sugar:h+ symporter	62.45	861.3	1.40293e+08	18.03	527
144	FGRAMPH1_01G05945	nadh dehydrogenase	62.33	675	1.50921e+08	24.39	693
145	FGRAMPH1_01G18477	hypothetical protein	61.95	448.2	1.00925e+08	16.48	1402
146	FGRAMPH1_01G23255	afg3 family	61.91	534.3	1.22841e+08	18.64	885
147	FGRAMPH1_01G20179	transport sec-24	61.61	626.6	137303066	18.33	944
148	FGRAMPH1_01G02433	bifunctional purine biosynthesis protein ADE17	61.25	664.7	5.18124e+07	28.23	634
149	FGRAMPH1_01G20425	26S protease regulatory subunit 6B	61.12	589.8	1.43669e+08	36.1	421
150	FGRAMPH1_01G17119	probable dead-box precursor CYT-19	59.8	612.5	1.42969e+08	21.34	670
151	FGRAMPH1_01G20869	homoaconitase	59.33	563.2	6.66349e+07	25.39	776
152	FGRAMPH1_01G06627	mitochondrial import inner membrane translocase subunit TIM44	59.3	557.3	6.30839e+07	27.08	554
153	FGRAMPH1_01G07895	peptidyl-prolyl cis-trans isomerase D	58.85	731.7	8.79575e+07	33.06	372
154	FGRAMPH1_01G01601	e3 ubiquitin- ligase huwe1	58.49	557.2	1.47606e+08	5.96	3991
155	FGRAMPH1_01G03925	26S protease regulatory subunit 8	58.26	581.9	5.72765e+07	33.93	389
156	FGRAMPH1_01G17899	phenylalanyl-tRNA synthetase beta chain	56.94	758	9.03806e+07	22.17	609
157	FGRAMPH1_01G27107	26s proteasome regulatory subunit n5	56.87	549.7	1.0973e+08	28.9	481
158	FGRAMPH1_01G26669	glycogen phosphorylase	56.84	547.2	1.18881e+08	25.54	885
159	FGRAMPH1_01G17785	TIF31 like	56.63	446.7	8.99226e+07	14.91	1281
160	FGRAMPH1_01G03523	glutamate synthase precursor	55.87	647.2	2.1837e+08	10.36	2113
161	FGRAMPH1_01G11881	ribonucleoside-triphosphate reductase	55.79	585.7	1.5049e+08	25.94	825
162	FGRAMPH1_01G01095	S-adenosylmethionine synthetase	55.31	672.8	1.59367e+08	31.84	402
163	FGRAMPH1_01G17461	T-complex protein 1 subunit alpha	54.75	592.7	1.82521e+08	36.46	565
164	FGRAMPH1_01G27519	hydroxymethylglutaryl-CoA synthase	54.5	638.3	1.48634e+08	32.02	456
165	FGRAMPH1_01G19281	leucyl-tRNA synthetase	54.3	561.3	9.61106e+07	19.89	1116
166	FGRAMPH1_01G14207	homocitrate synthase	54.28	655.4	8.02177e+07	26.43	454
167	FGRAMPH1_01G23329	valyl-tRNA synthetase	54.26	560.9	1.72756e+08	20.95	1093
168	FGRAMPH1_01G17073	kinesin heavy chain	54.04	616.9	1.15178e+08	20.53	935
169	FGRAMPH1_01G03515	nucleoporin-interacting nic96	54	538.9	1.13812e+08	14.67	1166
170	FGRAMPH1_01G17879	translation initiation factor 4g	53.98	609.4	7.79566e+07	12.43	1529
171	FGRAMPH1_01G14985	1,4-alpha-glucan branching enzyme	53.47	711.5	1.21948e+08	18.39	707
172	FGRAMPH1_01G19307	ADP,ATP carrier protein	53.44	550	2.67979e+08	37.94	311
173	FGRAMPH1_01G20713	succinyl-CoA ligase beta-chain	53.23	822.1	1.89397e+08	42.02	445
174	FGRAMPH1_01G14655	dihydrolipoamide acetyltransferase component pyruvate dehydrogenase complex	52.78	639.8	1.52177e+08	34.65	456
175	FGRAMPH1_01G28129	transcription initiation factor tfiid subunit 6	52.69	610.6	1.05042e+08	25.92	463
176	FGRAMPH1_01G25953	CDP-alcohol phosphatidyltransferase class-I family	52.63	611.8	1.32848e+08	37.2	492
177	FGRAMPH1_01G20745	exportin-1	52.39	643.8	74031281	15.76	1079
178	FGRAMPH1_01G05485	aldehyde dehydrogenase	52.34	637	1.59108e+08	30.33	521
179	FGRAMPH1_01G25999	trehalose 6-phosphate synthase	52.33	581.8	7.54598e+07	15.91	886
180	FGRAMPH1_01G09735	glycine dehydrogenase	51.84	580.4	6.856e+07	16.03	1054
181	FGRAMPH1_01G18741	T-complex protein 1 subunit beta	51.68	583.4	5.76655e+07	31.82	528
182	FGRAMPH1_01G26291	exportin 1	51.56	505	6.07209e+07	15.45	971
183	FGRAMPH1_01G10701	probable woronin body major precursor	51.49	574.9	9.84824e+07	17.15	519
184	FGRAMPH1_01G28055	unnamed protein product	51.37	566.2	1.66509e+08	21.83	678
185	FGRAMPH1_01G17265	aspartate aminotransferase	51.34	637.3	6.7468e+07	21.96	469
186	FGRAMPH1_01G10235	Heat shock partial	51.25	544.1	1.3671e+08	24.56	745
187	FGRAMPH1_01G23313	eukaryotic translation initiation factor 2 subunit gamma	51.19	526	1.08201e+08	27.7	509
188	FGRAMPH1_01G02819	arginine N-methyltransferase 1	50.67	579.3	1.065e+08	33.33	345
189	FGRAMPH1_01G06633	GTP-binding OLA1	50.48	605.8	6.91153e+07	40.36	394
190	FGRAMPH1_01G17343	NADH-quinone oxidoreductase chain 3	50.46	522.2	6.87837e+07	24.93	742
191	FGRAMPH1_01G20763	vesicle fusion factor nsfi	49.99	665.6	1.19084e+08	33.21	822
192	FGRAMPH1_01G06783	neutral trehalase	49.54	550.5	1.38752e+08	21.41	738
193	FGRAMPH1_01G03695	40S ribosomal protein S2	48.76	684.9	3.17686e+08	50.58	257
194	FGRAMPH1_01G01281	hexokinase	47.86	620.1	1.25595e+08	24.74	481
195	FGRAMPH1_01G07527	S-(hydroxymethyl)glutathione dehydrogenase	47.81	674.2	9.49067e+07	33.59	384
196	FGRAMPH1_01G27019	T-complex protein 1 subunit epsilon	46.38	510	2.13503e+08	28.99	552
197	FGRAMPH1_01G10789	mannose-1-phosphate guanyltransferase	45.56	567.3	1.27832e+08	30.22	364
198	FGRAMPH1_01G06691	26S protease regulatory subunit 6A	45.54	567.7	129362075	29.19	459
199	FGRAMPH1_01G05577	metal resistance ycf1	45.54	583.6	6.41131e+07	14.09	1476
200	FGRAMPH1_01G24913	40S ribosomal protein S3aE	44.88	688.1	89020396	45.31	256
201	FGRAMPH1_01G18163	anthranilate synthase component 2	44.85	554.5	77447474	18.77	762
202	FGRAMPH1_01G22501	anthranilate synthase component 1	44.59	703.4	6.16478e+07	22.57	576
203	FGRAMPH1_01G18335	hypothetical protein	44.01	715.4	1.00115e+08	25.61	449
204	FGRAMPH1_01G06011	malate dehydrogenase	43.95	510.4	5.05181e+07	38.79	330
205	FGRAMPH1_01G05587	6-hydroxy-d-nicotine oxidase	43.95	582.9	1.38193e+08	22.53	506
206	FGRAMPH1_01G09929	n-acetyl-gamma-glutamyl-phosphate reductase	43.76	589	85930689	19.92	527
207	FGRAMPH1_01G01213	serine/threonine-protein kinase SCH9	43.69	637.9	1.0608e+08	10.94	896
208	FGRAMPH1_01G06101	40S ribosomal protein S14	43.54	673.4	6.01244e+07	59.6	151
209	FGRAMPH1_01G19889	helicase 2	43.37	576.2	9.53201e+07	28.12	473
210	FGRAMPH1_01G07781	probable prohibitin PHB1	43.25	559.4	5.40928e+07	41.07	280
211	FGRAMPH1_01G06503	cytochrome c oxidase subunit 5b	43.24	578.1	5.20153e+07	41.82	220
212	FGRAMPH1_01G22963	NTF2 and RRM domain-containing	43.22	625.6	6.33052e+07	26.02	538
213	FGRAMPH1_01G20181	mitogen-activated protein kinase	43.07	597.2	86164354	28.73	355
214	FGRAMPH1_01G06855	related to snare syn	43.07	768.6	1.03359e+08	30.41	319
215	FGRAMPH1_01G10387	methionyl-tRNA synthetase	42.81	539.5	66860082	21.84	673
216	FGRAMPH1_01G03077	cytochrome c peroxidase	42.78	679.5	1.11175e+08	31.28	358
217	FGRAMPH1_01G19937	acetolactate synthase small subunit	42.48	753.8	1.00456e+08	31.73	312
218	FGRAMPH1_01G18017	heat shock protein HSP98	42.2	464.9	1.59027e+08	26.19	924
219	FGRAMPH1_01G26389	nad-dependent aldehyde dehydrogenase	41.77	614.6	6.44367e+07	32.33	467
220	FGRAMPH1_01G10643	40S ribosomal protein S4	41.77	573.6	1.31972e+08	50.57	261
221	FGRAMPH1_01G20005	ribosomal subunit s4	41.72	568.3	3.55145e+07	16.18	680
222	FGRAMPH1_01G26509	ubiquitin-activating enzyme E1 1	41.61	506.4	6.90998e+07	16.55	1033
223	FGRAMPH1_01G19255	UDP-galactopyranose mutase	41.51	580.4	8.05726e+07	20.74	516
224	FGRAMPH1_01G06377	DNA-directed RNA polymerase	41.47	551	7.73893e+07	13.71	1269
225	FGRAMPH1_01G04011	chorismate synthase	41.21	724.5	7.665e+07	37.22	395
226	FGRAMPH1_01G24531	unnamed protein product	41.17	552.9	195702695	29.99	697
227	FGRAMPH1_01G01733	phosphoinositide phosphatase	40.95	520.2	140270021	32.44	709
228	FGRAMPH1_01G05905	malate dehydrogenase	40.78	695.5	4.70034e+07	34.23	336
229	FGRAMPH1_01G19899	transport SEC31	40.72	549.1	100961384	13.29	1294
230	FGRAMPH1_01G01421	T-complex protein 1 subunit delta	40.71	643.2	1.64888e+08	25.51	537
231	FGRAMPH1_01G20767	40S ribosomal protein S0	40.68	634.2	9.78506e+07	24.49	294
232	FGRAMPH1_01G19173	cysteinyl-tRNA synthetase	40.31	617.6	93230954	17.87	800
233	FGRAMPH1_01G19343	ATP-citrate synthase subunit 2	40.31	570.4	42463175	23.31	489
234	FGRAMPH1_01G24731	elongation factor 1-gamma 1	39.89	686.1	4.18368e+07	18.82	425
235	FGRAMPH1_01G03135	sarcoplasmic/endoplasmic reticulum calcium ATPase 2	39.49	494.4	1.16612e+08	12.94	997
236	FGRAMPH1_01G12125	Sedoheptulose-1,7- chloroplastic	39.48	647.4	5.75543e+07	29.73	333
237	FGRAMPH1_01G23721	vacuolar ATP synthase catalytic subunit A	39.27	649.5	7.09155e+07	14.3	804
238	FGRAMPH1_01G03255	related to ABP1-actin-binding	39.16	542.2	1.16142e+08	17.11	830
239	FGRAMPH1_01G03251	eukaryotic translation initiation factor 3 subunit 7	38.57	543.1	7.75149e+07	20.66	576
240	FGRAMPH1_01G07249	ATP-dependent RNA helicase DBP5	38.48	546.8	92894491	25.41	488
241	FGRAMPH1_01G17401	phosphoserine aminotransferase	38.41	649.2	4.99138e+07	30.35	425
242	FGRAMPH1_01G23577	nadh-cytochrome b5 reductase 1	38.18	663.9	8.60502e+07	35.67	314
243	FGRAMPH1_01G19999	T-complex protein 1 subunit eta	38.16	523.1	6.20336e+07	15.83	556
244	FGRAMPH1_01G10065	60S ribosomal protein L8	38	637.2	9.98658e+07	34.35	262
245	FGRAMPH1_01G03069	tyrosine 3-monooxygenase tryptophan 5-monooxygenase activation	37.95	622.4	4.68032e+07	35.9	273
246	FGRAMPH1_01G03169	glucose-6-phosphate 1-dehydrogenase	37.95	526.5	1.50209e+08	30.2	490
247	FGRAMPH1_01G23525	60S ribosomal L2	37.4	636.6	1.06154e+08	40.57	244
248	FGRAMPH1_01G02507	cytochrome P450 51	37.38	559.9	4.81757e+07	20.91	526
249	FGRAMPH1_01G05599	dimethylaniline monooxygenase 3	37.16	592.3	1.43752e+08	20.3	527
250	FGRAMPH1_01G07635	60S ribosomal protein L10-B	36.93	544.3	1.08431e+08	37.56	221
251	FGRAMPH1_01G23395	calcium/calmodulin-dependent protein kinase	36.87	565.9	9.73412e+07	26.95	371
252	FGRAMPH1_01G20649	Ring assembly 3	36.77	505.9	5.38495e+07	17.57	700
253	FGRAMPH1_01G14559	external NADH-ubiquinone oxidoreductase 1	36.52	513	8.52713e+07	16.35	575
254	FGRAMPH1_01G18901	coatomer subunit beta	36.42	621.9	9.39097e+07	17.14	846
255	FGRAMPH1_01G26809	carbamoyl-phosphate synthase	35.73	646.3	7.088e+07	22.59	456
256	FGRAMPH1_01G07551	homoserine kinase	35.33	565.4	75495577	23.6	356
257	FGRAMPH1_01G09699	aminopeptidase 2	35.26	624	4.77561e+07	16.53	1010
258	FGRAMPH1_01G19491	serine/threonine-protein phosphatase 2B catalytic subunit	35.22	502.6	1.34954e+08	14.84	566
259	FGRAMPH1_01G24205	large subunit GTPase 1	35.15	552.9	3.42329e+07	15.92	666
260	FGRAMPH1_01G27597	ser thr phosphatase	35.15	544.2	5.6064e+07	15.25	682
261	FGRAMPH1_01G21219	hypothetical protein	35.1	550.1	2.94834e+07	11.41	973
262	FGRAMPH1_01G10757	lysyl-tRNA synthetase	34.93	448.4	1.01658e+08	21.15	610
263	FGRAMPH1_01G26155	related to Gbp2p	34.88	540.7	6.28869e+07	25.36	489
264	FGRAMPH1_01G17949	pyruvate dehydrogenase E1 component subunit alpha	34.88	571.7	37454321	19.56	409
265	FGRAMPH1_01G03379	phosphatase PP2A regulatory subunit B	34.76	586	7.64054e+07	24.36	505
266	FGRAMPH1_01G17803	SAGA-associated factor 73	34.73	654.7	7.51834e+07	15.37	410
267	FGRAMPH1_01G05005	related to oxidoreductase	34.59	499.4	1.14594e+08	36.19	362
268	FGRAMPH1_01G24419	D-lactate dehydrogenase 2	34.58	611.2	2.40749e+07	14.77	555
269	FGRAMPH1_01G03745	dolichyl-phosphate-mannose-protein mannosyltransferase 2	34.52	552	8.26091e+07	17.41	741
270	FGRAMPH1_01G03885	mitochondrial phosphate carrier	34.22	597.7	2.02434e+08	18.97	369
271	FGRAMPH1_01G23735	cell wall biogenesis phosphatase	34	672.9	8.58045e+07	9.89	1365
272	FGRAMPH1_01G01277	oligosaccharyl transferase complex subunit ost4	33.89	555	8.62853e+07	27.99	493
273	FGRAMPH1_01G23161	DNA replication licensing factor mcm5	33.87	551.1	5.11254e+08	17.48	721
274	FGRAMPH1_01G15631	glutamyl-trna synthetase	33.86	698.4	7.69769e+07	23.4	624
275	FGRAMPH1_01G19121	TOB3 (member of AAA-ATPase family)	33.83	560.1	5.72473e+07	19.64	713
276	FGRAMPH1_01G23605	glycyl-tRNA synthetase 1	33.59	568	8.76531e+07	19.76	739
277	FGRAMPH1_01G03263	dynamin-1	33.44	525.3	6.87265e+07	16.73	813
278	FGRAMPH1_01G07911	GMP synthase	33.16	492.5	1.13334e+08	21.47	545
279	FGRAMPH1_01G14683	hypothetical protein	33.15	549.4	3.83177e+07	10.98	1029
280	FGRAMPH1_01G04643	adenylate cyclase-associated 70k	32.73	717.3	2.72344e+07	13.99	529
281	FGRAMPH1_01G03607	zinc-finger protein ZPR1	32.65	655.9	7.1905e+07	26.29	483
282	FGRAMPH1_01G19703	acyl-CoA desaturase	32.31	592.6	8.1938e+07	24.42	475
283	FGRAMPH1_01G01609	vacuolar ATP synthase subunit B	32.31	525.7	37103144	18	511
284	FGRAMPH1_01G09693	phospho-2-dehydro-3-deoxyheptonate aldolase	32.28	647.9	7.66968e+07	29.86	365
285	FGRAMPH1_01G17463	cytochrome b-c1 complex subunit mitochondrial	32.27	603.9	1.16406e+08	31.06	235
286	FGRAMPH1_01G07619	phosphatase	32.18	606.4	3.50631e+07	21.86	430
287	FGRAMPH1_01G20773	nucleolar protein NOP5	32.04	563.8	5.55223e+07	19.3	596
288	FGRAMPH1_01G03005	nuclear localization 4	31.96	534.1	4.23428e+07	15.9	648
289	FGRAMPH1_01G04077	dicarboxylic amino acid permease	31.67	555.6	5.63967e+07	15.88	573
290	FGRAMPH1_01G19781	squalene monooxygenase	31.46	605.9	5.13987e+07	17	500
291	FGRAMPH1_01G26705	vacuolar sorting-associated 17	31.39	548.8	5.03383e+07	19.67	610
292	FGRAMPH1_01G23275	like subfamily a member 2	31.27	545.3	127535974	18.7	417
293	FGRAMPH1_01G01623	ubiquinol-cytochrome c reductase core subunit 2	31.09	732.4	3.54538e+07	14.76	454
294	FGRAMPH1_01G06289	DNA replication licensing factor mcm2	30.85	586.9	3.65084e+07	12.38	856
295	FGRAMPH1_01G07159	cysteine desulfurase	30.39	588.3	1.14736e+08	27.14	538
296	FGRAMPH1_01G24163	disulfide-isomerase erp38	30.22	617.3	4.16587e+07	18.42	380
297	FGRAMPH1_01G23439	40S ribosomal S18	30.2	608.8	7.52043e+07	53.2	156
298	FGRAMPH1_01G20625	g2 m phase checkpoint control	29.96	499.3	3.21302e+07	21.51	558
299	FGRAMPH1_01G06001	glucose repression regulatory tup1	29.63	466.1	72494068	21.32	619
300	FGRAMPH1_01G26073	nadh-ubiquinone oxidoreductase 40 kda mitochondrial	29.59	679.5	4.28257e+07	21.6	375
301	FGRAMPH1_01G14577	40S ribosomal protein S16	29.5	567.7	83447503	52.45	143
302	FGRAMPH1_01G19857	heat shock protein 60	29.4	488.2	3.33823e+07	16.18	587
303	FGRAMPH1_01G02865	60S ribosomal L9-B	29.35	530	1.27216e+08	34	250
304	FGRAMPH1_01G04719	eukaryotic translation initiation factor 5A	29.31	553.8	8.62018e+07	44.51	164
305	FGRAMPH1_01G00747	biotin synthase	28.96	499.5	3.77223e+07	24.39	410
306	FGRAMPH1_01G03919	glutamyl aminopeptidase	28.91	531	5.02628e+07	14.53	984
307	FGRAMPH1_01G00801	glycoside hydrolase family 63	28.86	588.6	1.22014e+08	10.35	1005
308	FGRAMPH1_01G24535	kinase gsk3	28.77	771.7	4.23829e+07	20.3	394
309	FGRAMPH1_01G11183	ubiquitin carboxyl-terminal hydrolase 6	28.75	559.1	49341023	14.64	567
310	FGRAMPH1_01G07339	replication factor a1	28.74	526.8	3.24846e+07	12.85	607
311	FGRAMPH1_01G19055	hypothetical protein	28.59	563.5	6.12616e+07	12.39	807
312	FGRAMPH1_01G06853	import receptor	28.41	560.6	6.07797e+07	14.84	620
313	FGRAMPH1_01G18903	serine/threonine-protein kinase gad8	28.34	617.4	5.94972e+07	15.56	630
314	FGRAMPH1_01G25995	hypothetical protein	28.21	669.1	2.60936e+07	24.33	263
315	FGRAMPH1_01G26663	cullin-1	28.13	632.8	1.1527e+08	17.97	757
316	FGRAMPH1_01G04491	importin beta-2 subunit	28.08	554.8	5.94179e+07	10.81	944
317	FGRAMPH1_01G03841	translation initiation factor eIF-2B subunit gamma	28	539.1	2.42554e+07	17.6	551
318	FGRAMPH1_01G07463	DUF636 domain	27.87	616.5	38591100	50.73	136
319	FGRAMPH1_01G17235	orotidine 5'-phosphate decarboxylase	27.79	511.5	4.89089e+07	29.04	365
320	FGRAMPH1_01G01971	camk camk1 camk1-rck kinase	27.73	465.1	5.21593e+07	15.16	574
321	FGRAMPH1_01G16705	hypothetical protein	27.62	603.9	5.27871e+07	9.41	1615
322	FGRAMPH1_01G06657	related to acetyltransferase 1	27.42	501.1	6.13757e+07	16.77	817
323	FGRAMPH1_01G19911	40s ribosomal s10-b	27.17	515.8	8.572e+07	51.51	165
324	FGRAMPH1_01G12245	peroxiredoxin 1	27.12	485	2.00649e+07	37.74	212
325	FGRAMPH1_01G01267	inorganic pyrophosphatase	26.89	568.1	3.4279e+07	17.13	397
326	FGRAMPH1_01G10791	hexokinase	26.85	459.7	4.13351e+07	15.55	688
327	FGRAMPH1_01G24019	uridylate kinase	26.84	604	1.4504e+07	32.89	225
328	FGRAMPH1_01G09879	gmc oxidoreductase	26.84	551.6	8.24983e+07	17.57	575
329	FGRAMPH1_01G07327	chitin synthase 1	26.44	573.7	5.54353e+07	11.05	905
330	FGRAMPH1_01G24229	centromere/microtubule-binding protein cbf5	26.43	569.3	4.58624e+07	19.96	486
331	FGRAMPH1_01G18107	hypothetical protein	26.31	533.2	3.15944e+07	15.19	599
332	FGRAMPH1_01G19335	cell division control protein 10	26.3	453.8	5.56897e+07	29.59	338
333	FGRAMPH1_01G17223	RUVB1_GIBZE ame: Full	26.22	481.5	2.48644e+07	31	458
334	FGRAMPH1_01G23739	related to MKT1	26.21	536	47653958	13.45	788
335	FGRAMPH1_01G18233	metal resistance protein YCF1	26.21	476.6	2.77555e+07	5.88	1547
336	FGRAMPH1_01G20859	structural maintenance-chromosome 4	26.19	545.2	2.88858e+07	7.7	1493
337	FGRAMPH1_01G18113	nuclear pore complex subunit	26.18	535.1	42874939	5.53	1664
338	FGRAMPH1_01G14975	2-oxoglutarate dehydrogenase E1 component	26.16	427.1	4.65514e+07	10.37	1051
339	FGRAMPH1_01G19301	40S ribosomal protein S5-B	26.11	619.5	7.56694e+07	29.58	213
340	FGRAMPH1_01G06015	phosphoribosylformylglycinamidine cyclo-ligase	26.09	524.5	3.04614e+07	12.42	797
341	FGRAMPH1_01G16945	microsomal epoxide hydrolase	26	498.6	2.43466e+07	24.92	297
342	FGRAMPH1_01G26071	26S proteasome regulatory subunit rpn9	25.97	516	96293267	28.87	381
343	FGRAMPH1_01G18395	40S ribosomal protein S17	25.95	697.4	4.8185e+07	33.56	146
344	FGRAMPH1_01G26045	serine palmitoyltransferase	25.92	481.9	9.68311e+07	17.44	516
345	FGRAMPH1_01G18325	succinate dehydrogenase iron-sulfur protein	25.9	554.8	7.29031e+07	30.22	278
346	FGRAMPH1_01G26813	hypothetical protein FPSE_00923	25.73	574.5	3.28774e+07	20.41	294
347	FGRAMPH1_01G06485	cell cycle control	25.71	575.9	3.08232e+07	13.03	476
348	FGRAMPH1_01G04741	chitin synthase	25.65	533.1	6.35085e+07	5.79	1864
349	FGRAMPH1_01G04709	heat shock 70kDa 4	25.56	492.2	1.31493e+08	17.35	778
350	FGRAMPH1_01G23661	related to poly(rC)-binding 3	25.34	592.4	1.05503e+08	24.19	372
351	FGRAMPH1_01G20121	translation initiation factor eif-2b subunit epsilon	25.02	543.8	1.16231e+08	13.46	743
352	FGRAMPH1_01G03647	phospho-2-dehydro-3-deoxyheptonate aldolase	24.91	519.4	6.27323e+07	17.27	469
353	FGRAMPH1_01G02817	phosphoacetylglucosamine mutase	24.86	557.8	3.0786e+07	17.13	537
354	FGRAMPH1_01G02529	elongation factor 1-beta	24.84	640.4	2.49233e+07	17.95	234
355	FGRAMPH1_01G26277	NADPH-cytochrome P450 reductase	24.8	505.4	4.55203e+07	17.34	692
356	FGRAMPH1_01G01413	heat shock 16	24.77	722	2.55456e+07	20.82	341
357	FGRAMPH1_01G01691	40S ribosomal protein S11	24.68	647.7	1.02464e+08	35.56	180
358	FGRAMPH1_01G02335	nadh-cytochrome b5 reductase 2	24.67	495.1	6.21856e+07	25.38	331
359	FGRAMPH1_01G26361	nuclear segregation	24.54	491.4	7.16796e+07	20.55	472
360	FGRAMPH1_01G14497	acetoacetate- ligase	24.43	623.5	2.82852e+07	8.44	699
361	FGRAMPH1_01G20577	mrna export mlo3	24.41	536	4.79667e+07	21.74	253
362	FGRAMPH1_01G26869	GCN20 protein	24.28	703.7	5.73564e+07	13.07	750
363	FGRAMPH1_01G14925	pentafunctional AROM polypeptide	24.14	487.5	92321493	11.16	1568
364	FGRAMPH1_01G27379	elongation factor 2	23.88	541.7	9.41549e+07	8.65	983
365	FGRAMPH1_01G01961	26S proteasome non-ATPase regulatory subunit 14	23.85	471.3	38661706	25.22	337
366	FGRAMPH1_01G01795	hypothetical protein	23.78	641.3	5.90552e+07	23.62	254
367	FGRAMPH1_01G18365	DNA-directed RNA polymerase I subunit RPA2	23.67	519.7	4.56777e+07	12.67	1200
368	FGRAMPH1_01G04773	aspartyl-trna synthetase	23.37	531.8	4.1752e+07	11.92	965
369	FGRAMPH1_01G18165	nucleoporin Nup184	22.98	444.4	5.85483e+07	7.04	1818
370	FGRAMPH1_01G04141	hypothetical protein	22.97	546.6	2.84957e+07	11.73	588
371	FGRAMPH1_01G14825	3-ketoacyl-CoA thiolase	22.89	518.2	6.79854e+07	19.95	416
372	FGRAMPH1_01G05903	cation-transporting ATPase 4	22.84	518.8	5.40009e+07	9.12	1316
373	FGRAMPH1_01G22873	Suppressor STM1	22.83	632.1	8.7666e+07	19.63	321
374	FGRAMPH1_01G24383	glutathione synthetase	22.46	484.5	44357968	14.09	518
375	FGRAMPH1_01G23515	eukaryotic peptide chain release factor subunit 1	22.31	539.3	33888699	19.54	435
376	FGRAMPH1_01G11961	hypothetical protein	22.3	496.3	4.7118e+07	22.48	387
377	FGRAMPH1_01G23623	hypothetical protein	22.07	566.2	21492966	19.2	526
378	FGRAMPH1_01G07523	aconitate hydratase	22.01	538.4	1.56239e+07	9.86	811
379	FGRAMPH1_01G03421	elongation factor G 1	21.88	496.6	49509185	11.7	786
380	FGRAMPH1_01G24015	eukaryotic translation initiation factor 3 subunit m	21.38	555.1	5.43173e+07	23.77	446
381	FGRAMPH1_01G03731	phosphatase psr1	21.33	481.2	2.08099e+07	11.52	486
382	FGRAMPH1_01G16403	L-xylulose reductase	21.28	564.3	54744467	16.92	266
383	FGRAMPH1_01G07941	vesicle-associated membrane -associated b	21.23	443	4.44079e+07	29.62	287
384	FGRAMPH1_01G17319	adenylosuccinate synthetase	21.22	464.3	1.03974e+08	30.19	414
385	FGRAMPH1_01G18641	proteasome-associated ecm29	21.16	421.6	6.11407e+07	7.33	1827
386	FGRAMPH1_01G06161	eukaryotic translation initiation factor 3 subunit l	21.06	538.1	2.95793e+07	16.18	476
387	FGRAMPH1_01G23971	DNA replication licensing factor mcm7	20.97	573.8	3.55285e+07	16.77	811
388	FGRAMPH1_01G24907	GTP cyclohydrolase II	20.46	634.2	1.68814e+07	10.23	596
389	FGRAMPH1_01G22851	exportin-t	20.43	494	3.26223e+07	7.53	1022
390	FGRAMPH1_01G18519	UDP-glucose 4-epimerase	20.37	544.9	3.97946e+07	25	372
391	FGRAMPH1_01G06987	imidazole glycerol phosphate synthase hisHF	20.26	633.6	4.2049e+07	10.93	549
392	FGRAMPH1_01G10659	transcription factor	20.26	415.2	3.72517e+07	11.3	885
393	FGRAMPH1_01G01953	Peptidyl-prolyl cis-trans mitochondrial	20.17	418.9	2.69314e+07	25.45	224
394	FGRAMPH1_01G06779	cytosolic nonspecific dipeptidase	20.08	607.2	2.49586e+07	13.62	536
395	FGRAMPH1_01G04855	vacuolar sorting-associated vps5	19.99	637.3	3.87413e+07	11.83	558
396	FGRAMPH1_01G27431	ribose-phosphate pyrophosphokinase I	19.97	585.8	2.81252e+07	16.41	323
397	FGRAMPH1_01G24891	myosin-2B	19.95	544.6	7.06173e+07	9.48	1583
398	FGRAMPH1_01G04637	DNA replication licensing factor mcm3	19.86	507.6	1.97179e+07	7.81	871
399	FGRAMPH1_01G11301	pyruvate dehydrogenase E1 component subunit beta	19.85	476.9	1.48195e+07	13.73	386
400	FGRAMPH1_01G24375	thiamine biosynthetic bifunctional enzyme	19.83	408.8	1.1086e+07	10.37	511
401	FGRAMPH1_01G02011	60S ribosomal L23	19.77	407.6	6.31669e+07	37.41	139
402	FGRAMPH1_01G24493	Coronin crn1	19.67	597.5	2.75394e+07	13.64	594
403	FGRAMPH1_01G02115	60S ribosomal protein L15	19.66	589.8	2.50939e+07	23.65	203
404	FGRAMPH1_01G01603	40S ribosomal protein S6-B	19.65	468.1	6.62315e+07	29.71	239
405	FGRAMPH1_01G15203	urease accessory protein ureG	19.63	636.6	3.75955e+07	28.4	257
406	FGRAMPH1_01G26037	probable beta karyopherin	19.41	556	1.56229e+07	5.84	1096
407	FGRAMPH1_01G20049	xylulose-5-phosphate phosphoketolase	19.29	451.3	51600771	9.89	819
408	FGRAMPH1_01G06879	inositol-3-phosphate synthase isozyme 2	19.19	436.3	2.17474e+07	18.11	541
409	FGRAMPH1_01G09687	60s ribosomal l13	19	508	6.04839e+07	31.6	212
410	FGRAMPH1_01G04959	dihydroxy-acid dehydratase	18.98	387	9.35794e+07	17.39	598
411	FGRAMPH1_01G14327	dolichol-phosphate mannosyltransferase	18.9	484.8	2.6011e+07	33.75	240
412	FGRAMPH1_01G24303	serine/threonine-protein phosphatase PP1	18.87	531.9	3.68054e+07	19.75	324
413	FGRAMPH1_01G17193	GTP-binding protein 1	18.76	453	8.96383e+06	12.4	371
414	FGRAMPH1_01G18539	trehalose 6-phosphate synthase	18.74	506.2	6.78894e+07	13.72	933
415	FGRAMPH1_01G17517	amidophosphoribosyltransferase	18.66	465.9	6.2344e+07	13.04	552
416	FGRAMPH1_01G24323	ribosome-interacting gtpase 1	18.61	531	8.87546e+06	13.88	389
417	FGRAMPH1_01G02869	dna repair rad51	18.6	461.7	2.01842e+07	6.45	1162
418	FGRAMPH1_01G01611	hydroxymethylglutaryl- lyase	18.55	663.6	9068099	11.87	379
419	FGRAMPH1_01G04559	ABC transporter ATP-binding	18.5	591.3	1.6446e+07	6.13	799
420	FGRAMPH1_01G20613	60s ribosomal l26	18.36	463.9	9.05118e+07	32.37	173
421	FGRAMPH1_01G24593	Cytochrome c oxidase subunit mitochondrial	18.18	676	2.13992e+07	33.56	146
422	FGRAMPH1_01G17051	u3 snornp	18.14	411.2	4.13056e+07	8.56	1040
423	FGRAMPH1_01G00977	copii-coated vesicle membrane	18.05	595.5	2.57028e+07	13.9	439
424	FGRAMPH1_01G07343	nadph2:quinone reductase	18.04	380.4	2.65872e+07	23.28	335
425	FGRAMPH1_01G26437	acyl binding	18.02	814.8	2.41502e+07	42.86	105
426	FGRAMPH1_01G07751	ubiquinol-cytochrome c reductase subunit 7	17.93	650.9	2.16097e+07	34.96	123
427	FGRAMPH1_01G03497	citrate synthase	17.84	517	23282242	9.36	470
428	FGRAMPH1_01G03271	nuclear pore	17.76	417.5	4.72021e+07	11.47	907
429	FGRAMPH1_01G06775	arsenical pump-driving ATPase	17.48	494.1	2.2544e+07	14.08	341
430	FGRAMPH1_01G07337	gamma-glutamyl phosphate reductase	17.41	430	3.57305e+07	14.61	445
431	FGRAMPH1_01G10469	heat shock 70 kd cognate 1	17.33	444.2	1.21961e+07	13.01	561
432	FGRAMPH1_01G06943	translation initiation factor 2 subunit 2	17.2	552.6	8.18027e+07	18.07	332
433	FGRAMPH1_01G20003	30s ribosomal s2	17.15	544.1	1.72042e+07	5.16	659
434	FGRAMPH1_01G08341	vacuolar sorting-associated	17.13	424.1	6.09502e+07	5.63	3213
435	FGRAMPH1_01G24141	vacuolar protein sorting-associated protein 1	17.11	481.3	3.77098e+07	12.81	695
436	FGRAMPH1_01G01727	mysoin heavy chain	17.08	458.8	1.9077e+07	8.43	629
437	FGRAMPH1_01G14295	budding site selection	17.03	430.9	2.10785e+07	11.54	702
438	FGRAMPH1_01G20477	ATP-dependent RNA helicase DHH1	17.01	584.2	6.48244e+07	17.24	522
439	FGRAMPH1_01G26147	dihydrolipoyl dehydrogenase	16.83	421.1	4.59928e+07	17.28	515
440	FGRAMPH1_01G19925	alpha-soluble nsf attachment	16.73	585.1	2.59782e+07	22.6	292
441	FGRAMPH1_01G26211	serine/threonine-protein phosphatase PP2A catalytic subunit	16.62	497.4	1.75011e+07	15.55	328
442	FGRAMPH1_01G10219	long-chain acyl- synthetase	16.47	500.6	1.17408e+08	13.09	695
443	FGRAMPH1_01G23279	60s acidic ribosomal p0	16.46	503.3	2.94074e+07	18.01	311
444	FGRAMPH1_01G19369	lpha-trehalose-phosphate synthase	16.45	436.3	7.57705e+07	18.73	534
445	FGRAMPH1_01G04753	lupus la	16.42	475.7	2.43113e+07	21.85	444
446	FGRAMPH1_01G22651	40S ribosomal protein S7	16.4	559.9	8.69166e+07	20.69	203
447	FGRAMPH1_01G06867	asparagine synthetase 2	16.39	440.4	8.23009e+07	10.71	579
448	FGRAMPH1_01G26311	deoxyhypusine hydroxylase	16.39	667.2	5577553	9.01	355
449	FGRAMPH1_01G05595	conidial pigment polyketide synthase partial	16.38	553.3	3.70798e+07	26.97	152
450	FGRAMPH1_01G07139	FACT complex subunit spt16	16.32	511.2	2.39084e+07	6.67	1034
451	FGRAMPH1_01G01373	surf4 family	16.27	631	1.95976e+07	11.59	302
452	FGRAMPH1_01G14031	pyrroline-5-carboxylate reductase	16.26	486.8	4.30723e+07	18.51	281
453	FGRAMPH1_01G17465	dna damage-binding 1	16.21	564	3.12385e+07	4.13	1161
454	FGRAMPH1_01G23227	amp-dependent synthetase ligase	16.19	514.7	2.32841e+07	13.57	560
455	FGRAMPH1_01G07223	eukaryotic translation initiation factor 3 subunit F	16.14	512.1	2.41926e+07	9.42	361
456	FGRAMPH1_01G02091	mitochondrial escape 2	16.06	424.7	4.25569e+07	10.3	864
457	FGRAMPH1_01G02743	GTP-binding nuclear protein GSP1/Ran	16.03	551.9	1.1457e+08	22.22	216
458	FGRAMPH1_01G03195	60S ribosomal protein RML2	16.02	483.7	3.56567e+07	13.98	372
459	FGRAMPH1_01G27265	disulfide isomerase-related A	16.01	361.6	1.09894e+07	13.93	524
460	FGRAMPH1_01G26639	probable blue-light-inducible Bli-3	16	488.2	1.92843e+07	30.73	205
461	FGRAMPH1_01G19475	arginine biosynthesis mitochondrial	15.88	557	36060062	13.94	452
462	FGRAMPH1_01G04531	60S ribosomal protein L17	15.85	585.4	29161485	16.76	185
463	FGRAMPH1_01G27605	NADH dehydrogenase iron-sulfur protein 3	15.83	489.3	8.8149e+06	20.69	290
464	FGRAMPH1_01G18303	dna repair transcription mms19	15.8	463.7	5.10572e+07	9.19	1164
465	FGRAMPH1_01G23363	related to mitochondrial	15.67	498.8	2.43933e+07	14	250
466	FGRAMPH1_01G06909	related to cytoplasmic dynein light chain	15.51	578.3	9.66187e+06	38.46	156
467	FGRAMPH1_01G10183	hypothetical protein	15.46	409.4	1.09841e+07	39.84	128
468	FGRAMPH1_01G10051	unnamed protein product	15.41	458.4	7.17027e+07	7.36	2188
469	FGRAMPH1_01G11747	peroxidase/catalase 2	15.37	446.7	3.03704e+07	9.61	801
470	FGRAMPH1_01G03817	ubiquitin conjugation factor E4 B	15.34	461	2.24809e+07	6.58	1079
471	FGRAMPH1_01G17865	RNA recognition domain-containing	15.22	466.1	4.88739e+07	12.68	473
472	FGRAMPH1_01G07697	E3 ubiquitin-protein ligase pub1	15.15	473.7	9.30938e+07	13.46	810
473	FGRAMPH1_01G15109	elongator complex 1	15.12	506.6	7.59644e+07	8.71	1297
474	FGRAMPH1_01G20499	copii coated vesicle component sec24	15.07	439.9	6.75572e+07	8.49	1036
475	FGRAMPH1_01G22143	GTP-dependent nucleic acid-binding protein engD	14.89	509	2.94933e+07	9.73	401
476	FGRAMPH1_01G25053	fatty acid transporter	14.86	442.6	5.41675e+07	14.44	630
477	FGRAMPH1_01G24145	NADP-specific glutamate dehydrogenase	14.83	644.9	1.40991e+07	9.87	456
478	FGRAMPH1_01G23567	actin cytoskeleton-regulatory complex pan1	14.65	460.4	5.34084e+07	7.21	1470
479	FGRAMPH1_01G02333	glutamate carboxypeptidase II	14.64	499.6	1.20816e+07	4.87	800
480	FGRAMPH1_01G20817	saccharopine dehydrogenase	14.57	446.3	1.95061e+07	11.54	390
481	FGRAMPH1_01G09685	rap1 gtpase-gdp dissociation stimulator 1	14.56	472.6	3.32769e+07	13.09	657
482	FGRAMPH1_01G03313	translation initiation factor 3 subunit j	14.52	565.4	2.39317e+07	30.07	276
483	FGRAMPH1_01G17209	nucleotide- containing	14.52	438	3.019e+07	15.63	371
484	FGRAMPH1_01G26105	2-oxoglutarate dehydrogenase	14.29	564.6	1.30058e+07	13.06	421
485	FGRAMPH1_01G12137	cell division control protein 2	14.27	389.7	3.09571e+07	30.6	317
486	FGRAMPH1_01G01033	40S ribosomal protein S15	14.26	623.7	3.94904e+07	23.03	152
487	FGRAMPH1_01G20289	intracellular transport uso1	14.26	408.7	2.5765e+07	7.53	1075
488	FGRAMPH1_01G00919	saccharopine dehydrogenase	14.25	518.4	2.07181e+07	13.33	450
489	FGRAMPH1_01G22817	GTP-binding protein SAR1	14.24	496.2	35601136	20.11	189
490	FGRAMPH1_01G27691	3-hydroxy-3-methylglutaryl-coenzyme A reductase	14.2	519.4	2.48704e+07	3.56	1181
491	FGRAMPH1_01G04647	SWI SNF and RSC complexes subunit ssr2	14.11	535.7	3.82405e+07	8.79	671
492	FGRAMPH1_01G06563	hypothetical protein	13.98	660.5	3.49831e+07	6.09	903
493	FGRAMPH1_01G01229	phospho-2-dehydro-3-deoxyheptonate aldolase	13.97	393.8	2.54979e+07	13.6	375
494	FGRAMPH1_01G02945	serine/threonine-protein kinase cot-1	13.93	502.3	2.91281e+07	9.86	639
495	FGRAMPH1_01G24859	msp1	13.88	551.3	3.76721e+07	7.51	919
496	FGRAMPH1_01G20603	ribose-phosphate pyrophosphokinase II	13.87	663.5	2.15047e+07	16.93	437
497	FGRAMPH1_01G05925	DNA replication licensing factor mcm6	13.84	436	6.56069e+07	9.12	954
498	FGRAMPH1_01G00847	related to dimeric dihydrodiol dehydrogenase	13.84	581.1	1.66439e+07	8.95	391
499	FGRAMPH1_01G02985	hypothetical protein	13.65	537.8	7.16977e+07	11.72	256
500	FGRAMPH1_01G11061	sulfate adenylyltransferase	13.64	590.5	3.17202e+07	14.81	574
501	FGRAMPH1_01G10341	nad-dependent aldehyde dehydrogenase	13.58	439.9	4.21536e+07	11.91	613
502	FGRAMPH1_01G23103	structural maintenance-chromosome 3 (chondroitin sulfate proteoglycan 6)	13.55	437.5	4.79661e+07	9.89	1183
503	FGRAMPH1_01G04685	BAR domain	13.51	421.6	1.9577e+07	25.69	327
504	FGRAMPH1_01G09537	hypoxanthine guanine phosphoribosyltransferase	13.48	487.9	5.2571e+07	17.16	204
505	FGRAMPH1_01G23387	f-type h+-transporting atpase subunit gamma	13.46	485.3	3.57796e+07	14.29	301
506	FGRAMPH1_01G24371	u3 small nucleolar rna-associated 10	13.45	529.4	1.07765e+07	2.71	1806
507	FGRAMPH1_01G16565	Proline dehydrogenase	13.42	543	3.86809e+07	13.05	475
508	FGRAMPH1_01G11113	40S ribosomal protein S9	13.35	576.3	7.12598e+07	24.61	191
509	FGRAMPH1_01G13821	mrna 3 -end-processing yth1	13.33	479.8	5.54815e+07	25.14	358
510	FGRAMPH1_01G06085	pre-mRNA-processing-splicing factor 8	13.26	463.1	2.80224e+07	5.32	2370
511	FGRAMPH1_01G24889	D-3-phosphoglycerate dehydrogenase 2	13.24	395	3.19164e+07	16.1	472
512	FGRAMPH1_01G26807	electron transfer flavoprotein subunit beta	13.16	693.1	3.9888e+07	15.89	258
513	FGRAMPH1_01G10813	fused signal recognition particle receptor	12.92	477.8	1.68551e+07	8.65	659
514	FGRAMPH1_01G03833	acetylornithine aminotransferase	12.86	475.5	4.88338e+07	11.43	446
515	FGRAMPH1_01G00991	NADH dehydrogenase iron-sulfur protein 2	12.85	463.8	4.07021e+07	17.74	468
516	FGRAMPH1_01G05891	D-serine dehydratase	12.7	563.6	1.64175e+07	11.05	516
517	FGRAMPH1_01G24595	elongation of fatty acids protein 2	12.7	484.9	1.58753e+07	7.58	343
518	FGRAMPH1_01G14829	calcium-transporting ATPase 3	12.64	426.2	2.84446e+07	8.78	1127
519	FGRAMPH1_01G22893	3-isopropylmalate dehydrogenase	12.62	492.5	5.46831e+07	21.31	366
520	FGRAMPH1_01G12973	alcohol oxidase	12.6	507.1	1.38243e+07	11.71	615
521	FGRAMPH1_01G18421	related to hyp1	12.53	451.4	3.46491e+07	7.13	897
522	FGRAMPH1_01G06919	wd repeat-containing	12.44	279.8	4.32601e+07	19.67	610
523	FGRAMPH1_01G07201	casein kinase I isoform gamma-2	12.31	461.6	3.4383e+07	11.92	453
524	FGRAMPH1_01G22899	like subfamily C member 7	12.31	447.4	2.84666e+07	10.03	698
525	FGRAMPH1_01G26029	26S proteasome regulatory subunit N12	12.27	482.5	7.98466e+06	11.48	270
526	FGRAMPH1_01G05841	monodehydroascorbate reductase	12.23	494.9	1.88377e+07	11.34	573
527	FGRAMPH1_01G02647	FK506-binding protein	12.17	319.9	2.07936e+07	14.75	495
528	FGRAMPH1_01G17241	iron transport multicopper oxidase FET3 precursor	12.02	411.7	6.09747e+07	12.06	622
529	FGRAMPH1_01G03787	ribosomal rna-processing 12	11.98	569.1	1.48471e+07	3.48	1237
530	FGRAMPH1_01G28193	calcium-transporting ATPase 3	11.97	523.9	5.82491e+07	6.55	1069
531	FGRAMPH1_01G05061	60S ribosomal protein L16	11.97	379	1.20781e+08	28.71	202
532	FGRAMPH1_01G04729	cytochrome P450 61	11.92	557.9	1.58509e+07	10.26	536
533	FGRAMPH1_01G06159	elongation factor 2	11.89	376.8	3.81016e+07	10.09	1060
534	FGRAMPH1_01G19303	40s ribosomal s25	11.88	482.3	6.55189e+07	23.4	94
535	FGRAMPH1_01G23579	rna polymerase ii transcription elongation factor	11.8	432.5	3.86384e+07	5.74	1219
536	FGRAMPH1_01G02001	40s ribosomal s21	11.71	473.5	34541557	44.83	87
537	FGRAMPH1_01G25015	transcription elongation factor spt5	11.69	439.2	1.61034e+07	3.93	1042
538	FGRAMPH1_01G04583	glutathione s-transferase	11.68	545.9	9.05413e+06	20.13	149
539	FGRAMPH1_01G22837	hypothetical protein	11.58	401.9	63320058	8.22	596
540	FGRAMPH1_01G02833	delta-1-pyrroline-5-carboxylate dehydrogenase	11.58	501.6	3.29691e+07	13.89	576
541	FGRAMPH1_01G08327	extragenic suppressor of kinetochore 1	11.48	491.6	3.88144e+07	6.59	1016
542	FGRAMPH1_01G21141	glycine-rich RNA-binding 2	11.47	438.7	6.17118e+07	27.33	150
543	FGRAMPH1_01G19675	disulfide-isomerase	11.42	551	10685662	8.17	747
544	FGRAMPH1_01G02171	histidine biosynthesis trifunctional protein	11.39	413.3	3.1367e+07	7.73	854
545	FGRAMPH1_01G26573	agc pkc kinase	11.38	504.4	2.71616e+07	7.73	1151
546	FGRAMPH1_01G05329	7-alpha-hydroxysteroid dehydrogenase	11.33	609.3	7.58831e+06	8.87	248
547	FGRAMPH1_01G06799	ste ste7 mek1 kinase	11.28	414	1.31813e+08	14.29	518
548	FGRAMPH1_01G24139	related to WD40 repeat-containing	11.28	451.5	13620606	9.53	703
549	FGRAMPH1_01G01427	cytochrome c1	11.24	385.9	2.26774e+07	20.19	322
550	FGRAMPH1_01G26119	cystathionine gamma-synthase	11.24	477.3	1.13466e+07	8.8	602
551	FGRAMPH1_01G17005	translation initiation factor 3 subunit g	11.21	449.2	3.32211e+07	12.29	293
552	FGRAMPH1_01G12631	hypothetical protein	11.21	553.9	3.56922e+07	15.08	252
553	FGRAMPH1_01G01673	mitochondrial hypoxia responsive containing	11.2	348.8	4.91018e+07	29.31	232
554	FGRAMPH1_01G18055	40S ribosomal protein S20	11.14	446.6	5.02696e+07	24.14	116
555	FGRAMPH1_01G27143	Spermatogenesis-associated 20	11.12	368.3	1.1492e+07	5.72	717
556	FGRAMPH1_01G10773	SCT1-suppresses a choline-transport mutant	11.1	595.6	2.37101e+07	4.03	769
557	FGRAMPH1_01G26977	duf21 and cbs	11.1	566	1.23447e+07	6.24	561
558	FGRAMPH1_01G14607	60s ribosomal l34	11.06	490.4	3.07816e+07	28.45	116
559	FGRAMPH1_01G01563	carboxypeptidase y-sorting pep1 precursor	11.05	370.2	1.66244e+07	5.36	1511
560	FGRAMPH1_01G19191	nucleoside diphosphate kinase	10.99	643.1	4.12712e+06	7.14	238
561	FGRAMPH1_01G02085	SEY1 protein	10.96	516.8	1.53745e+07	8.96	859
562	FGRAMPH1_01G19841	alcohol dehydrogenase	10.81	461.4	4.41269e+07	24.67	304
563	FGRAMPH1_01G00883	calcium/calmodulin-dependent protein kinase type I	10.8	487	3.88656e+07	12.28	407
564	FGRAMPH1_01G07645	spermidine synthase	10.78	419.7	4.05039e+07	6.65	391
565	FGRAMPH1_01G07769	translation initiation factor eif-2b subunit beta	10.76	582	2.85716e+07	4.2	452
566	FGRAMPH1_01G16975	methylthioribose-1-phosphate isomerase	10.7	453.6	2.23675e+07	14.32	391
567	FGRAMPH1_01G18151	Guanine nucleotide-binding subunit alpha	10.67	389	1.35012e+07	6.52	353
568	FGRAMPH1_01G22955	triosephosphate isomerase	10.61	492.5	1.50147e+07	19.84	247
569	FGRAMPH1_01G07525	nuclear pore complex subunit Nup85	10.61	553.9	1.80005e+07	3.42	1081
570	FGRAMPH1_01G04769	glycolipid transfer	10.6	433	1.20592e+07	15.05	206
571	FGRAMPH1_01G17525	rho gdp-dissociation inhibitor	10.57	448.8	1.64787e+07	24.75	198
572	FGRAMPH1_01G14863	ribose-phosphate pyrophosphokinase 1	10.54	505.3	1.71578e+07	12.95	502
573	FGRAMPH1_01G25693	alpha beta hydrolase	10.53	515.6	2.22109e+07	12.65	419
574	FGRAMPH1_01G12393	nadp-dependent leukotriene b4 12-hydroxydehydrogenase	10.5	493.4	1.66578e+07	14.77	352
575	FGRAMPH1_01G02461	aldehyde dehydrogenase	10.49	504	2.11138e+07	7.93	492
576	FGRAMPH1_01G02391	related to tag-253	10.46	466.5	1.61088e+07	4.64	323
577	FGRAMPH1_01G27227	J domain-containing	10.46	477.1	5.71413e+06	4.47	537
578	FGRAMPH1_01G23415	probable transmembrane	10.44	355.3	4.44107e+07	8.11	1492
579	FGRAMPH1_01G20471	hypothetical protein	10.39	461.1	5.31798e+06	3.87	697
580	FGRAMPH1_01G04629	60S ribosomal protein L12	10.38	472.5	1.75004e+07	26.06	165
581	FGRAMPH1_01G07561	oxidoreductase	10.38	429.4	2.28716e+07	12.75	353
582	FGRAMPH1_01G05597	sterigmatocystin 8-o-methyltransferase	10.37	384.9	1.924e+07	7.52	439
583	FGRAMPH1_01G01113	dynein intermediate cytosolic	10.36	535.1	5.00851e+06	4.78	690
584	FGRAMPH1_01G01083	ser-thr- gpi-anchored family	10.34	458.4	9.86044e+06	9.78	276
585	FGRAMPH1_01G18931	ATP-dependent RNA helicase FAL1	10.3	402.6	1.34597e+07	9.98	401
586	FGRAMPH1_01G17565	molybdopterin molybdotransferase	10.27	325.8	2.38034e+07	11.01	672
587	FGRAMPH1_01G07795	mitogen-activated protein kinase spm1	10.24	406	3.28938e+07	13.46	416
588	FGRAMPH1_01G06043	FACT complex subunit pob3	10.22	490	1.3366e+07	5.8	569
589	FGRAMPH1_01G01365	hypothetical protein	10.13	451.3	3.59707e+07	10.09	575
590	FGRAMPH1_01G19069	60S ribosomal L38	10.1	500.3	3.05656e+07	57.69	78
591	FGRAMPH1_01G02937	mitotic control protein dis3	10.08	458.8	6.04188e+06	2.34	983
592	FGRAMPH1_01G19653	rab GDP-dissociation inhibitor	10.08	423.7	47030380	12.93	464
593	FGRAMPH1_01G26047	1,3-beta-glucan synthase component GLS2	10.07	436.3	6.38619e+07	7.3	1944
594	FGRAMPH1_01G17601	cell division control protein 3	10	393	6.27875e+06	4.63	562
595	FGRAMPH1_01G26385	phosphomevalonate kinase	9.99	460.4	1.78446e+07	11.96	443
596	FGRAMPH1_01G00933	TSA family	9.99	385.8	7.67251e+06	14.36	188
597	FGRAMPH1_01G06617	vacuolar -sorting vps35	9.98	363.5	1.01583e+07	6.54	902
598	FGRAMPH1_01G02187	actin 4	9.96	520.8	1.69573e+07	13.8	471
599	FGRAMPH1_01G02583	benzodiazapine receptor	9.95	531	5.79861e+06	13.44	186
600	FGRAMPH1_01G06055	Translationally-controlled tumor	9.9	560.5	1.45712e+07	9.41	170
601	FGRAMPH1_01G18899	glucose-6-phosphate isomerase	9.89	465.1	1.87765e+07	9.76	553
602	FGRAMPH1_01G20641	actin 3	9.89	393	1.37532e+07	10.02	439
603	FGRAMPH1_01G03965	ER lumen protein retaining receptor 1	9.83	524	8.19345e+06	13.02	215
604	FGRAMPH1_01G07679	glutamine synthetase	9.78	430.6	8.54451e+07	17.51	354
605	FGRAMPH1_01G24677	periodic tryptophan protein 2	9.75	460.9	1.86706e+07	5.26	893
606	FGRAMPH1_01G23507	60S ribosomal protein L10a	9.74	477.2	15439570	16.59	217
607	FGRAMPH1_01G10683	casein kinase I isoform epsilon	9.73	397.8	6.97835e+07	12.4	371
608	FGRAMPH1_01G28249	signal recognition particle 54 kDa protein	9.71	482.1	2.11103e+07	4.17	528
609	FGRAMPH1_01G06103	60s ribosomal l7	9.67	480.8	2.43612e+07	13.95	258
610	FGRAMPH1_01G12823	amino-acid permease inda1	9.66	512.7	1.62227e+07	7.18	571
611	FGRAMPH1_01G11797	related to alanine--tRNA ligase	9.58	457.8	3.00818e+07	15.93	383
612	FGRAMPH1_01G17069	acetyl-CoA acetyltransferase	9.56	459.8	2.55754e+07	8.37	430
613	FGRAMPH1_01G16903	glycerol-3-phosphate dehydrogenase	9.55	620.4	3.329e+06	2.9	449
614	FGRAMPH1_01G23963	translation initiation factor RLI1	9.45	399.4	2.59734e+07	7.74	607
615	FGRAMPH1_01G17113	structural maintenance-chromosome 2	9.45	567.3	4.58389e+07	2.54	1180
616	FGRAMPH1_01G07717	hypothetical protein	9.44	442.5	5.54855e+07	32.19	205
617	FGRAMPH1_01G02867	vacuolar protein sorting-associated protein 26B-B	9.43	497.3	9.18842e+06	8.18	318
618	FGRAMPH1_01G00833	glycoside hydrolase	9.39	414.7	2.36361e+06	8.42	380
619	FGRAMPH1_01G11071	eukaryotic translation initiation factor eIF-1	9.34	422.7	3.54117e+07	17.17	198
620	FGRAMPH1_01G01931	stress-induced-phospho 1	9.31	522.3	3.9211e+07	12.95	579
621	FGRAMPH1_01G13497	o-methylsterigmatocystin oxidoreductase	9.3	453.7	3.85204e+07	6.2	532
622	FGRAMPH1_01G23315	hypothetical protein	9.25	519.8	1.0035e+07	4.4	500
623	FGRAMPH1_01G02249	U3 small nucleolar RNA-associated 17	9.22	519.9	1.32798e+07	5.45	954
624	FGRAMPH1_01G05589	major facilitator superfamily transporter	9.09	489.2	15581185	3.68	544
625	FGRAMPH1_01G24451	ste ste7 mkk kinase	9.02	570.9	8271988	4.58	524
626	FGRAMPH1_01G03257	monothiol glutaredoxin-4	8.98	465.5	1.1508e+07	9.09	253
627	FGRAMPH1_01G26637	diphthine synthase	8.96	539.5	22393933	12.54	287
628	FGRAMPH1_01G16879	methionyl-trna synthetase	8.95	555.8	4.58055e+06	4.36	390
629	FGRAMPH1_01G06175	hypothetical protein	8.95	480.9	18446911	22.35	85
630	FGRAMPH1_01G22809	1-acyl-sn-glycerol-3-phosphate acyltransferase	8.94	556.8	3.729e+07	17.82	303
631	FGRAMPH1_01G02639	rna-binding rnc1	8.92	412.2	8.60488e+06	12.45	474
632	FGRAMPH1_01G17893	eukaryotic translation initiation factor 6	8.9	492.2	2.1034e+07	13.01	246
633	FGRAMPH1_01G01543	dolichyl-phosphate-mannose-protein mannosyltransferase 4	8.9	387.4	3.2967e+07	8.83	770
634	FGRAMPH1_01G24643	hypothetical protein FPSE_04179	8.89	497.4	1.81147e+07	13.73	255
635	FGRAMPH1_01G01339	UTP-glucose-1-phosphate uridylyltransferase	8.89	477	28211999	5.56	450
636	FGRAMPH1_01G04529	rrna 2 -o-methyltransferase fibrillarin	8.87	452.1	1.31217e+07	15.12	324
637	FGRAMPH1_01G19753	50S ribosomal protein L11	8.83	455.5	3.63377e+06	13.46	156
638	FGRAMPH1_01G14563	atp-dependent rna helicase dbp2	8.79	448.4	2.18113e+07	8.3	554
639	FGRAMPH1_01G06023	condensin complex subunit 3	8.77	398.3	1.58266e+07	5.39	1021
640	FGRAMPH1_01G06077	cop9 signalosome complex subunit 1	8.77	425.3	2.69536e+07	11.18	465
641	FGRAMPH1_01G14719	seryl-tRNA synthetase	8.76	414.6	2.85835e+07	15.29	471
642	FGRAMPH1_01G17431	myosin regulatory light chain cdc4	8.73	400.6	6.59991e+06	18.37	147
643	FGRAMPH1_01G19003	hypothetical protein	8.72	375.7	1.20701e+07	6.86	525
644	FGRAMPH1_01G21283	aspartate aminotransferase	8.7	416.8	7.70941e+06	4.73	423
645	FGRAMPH1_01G13863	sphingosine n-acyltransferase lag1	8.7	364.4	8.02719e+06	14.62	342
646	FGRAMPH1_01G04589	signal recognition particle subunit srp72	8.69	508.5	3.30881e+07	6.38	643
647	FGRAMPH1_01G26835	sqt1 suppresses dominant-negative mutants of the ribosomal qsr1	8.68	433	1.31763e+07	6.19	501
648	FGRAMPH1_01G18471	galactose-1-phosphate uridylyltransferase	8.67	316.9	7968069	10.99	382
649	FGRAMPH1_01G00499	COP9 signalosome complex subunit 2	8.67	351.9	5.46434e+07	14.46	491
650	FGRAMPH1_01G15243	related to hsp70	8.65	321.4	4.62611e+06	7.86	636
651	FGRAMPH1_01G19959	serine hydroxymethyltransferase	8.65	376.1	5.14206e+07	22.11	484
652	FGRAMPH1_01G08871	hypothetical protein	8.63	422.8	9.96187e+06	7.49	227
653	FGRAMPH1_01G18393	hypothetical protein	8.59	340.1	3.48581e+06	7.59	474
654	FGRAMPH1_01G27343	fructose facilitator	8.55	454.6	1.35742e+07	4.44	608
655	FGRAMPH1_01G26855	AHA1-stress-regulated cochaperone	8.51	394.8	1.12089e+07	9.54	325
656	FGRAMPH1_01G27509	transporter SEC13	8.51	331.7	4.46161e+06	12.79	305
657	FGRAMPH1_01G19419	eukaryotic translation initiation factor 3 subunit e	8.49	516.5	1.74687e+06	3.42	439
658	FGRAMPH1_01G27505	dipeptidyl-peptidase iii	8.41	463.9	2.75925e+06	6.21	290
659	FGRAMPH1_01G20025	hypothetical protein	8.4	361.1	4.34168e+07	14.53	358
660	FGRAMPH1_01G10989	2-methylcitrate dehydratase	8.32	347.5	1.75619e+06	6.86	554
661	FGRAMPH1_01G20341	coproporphyrinogen III oxidase	8.31	417.4	1.32476e+07	6.62	408
662	FGRAMPH1_01G09697	ribosomal subunit 39s family	8.27	366.7	5.69728e+07	19.74	380
663	FGRAMPH1_01G05963	glutamine amidotransferase	8.23	351.8	9.51111e+06	12.54	287
664	FGRAMPH1_01G20731	amino-acid permease inda1	8.22	464.3	1.6412e+07	5.91	575
665	FGRAMPH1_01G24289	pyruvate dehydrogenase e2 component	8.17	356.2	2.97231e+07	13.35	427
666	FGRAMPH1_01G17801	negative regulator of the PHO system	8.15	420.7	3.67802e+07	19.19	323
667	FGRAMPH1_01G14907	gea2-gdp gtp exchange factor for arf	8.14	357.6	2.52548e+07	3.39	1591
668	FGRAMPH1_01G24819	tyrosyl-tRNA synthetase	8.14	348.6	3.75286e+07	23.62	398
669	FGRAMPH1_01G02789	prohibitin-2	8.14	386.5	1.52129e+07	14.1	305
670	FGRAMPH1_01G10407	F-actin capping protein subunit alpha	8.12	328.5	2.309e+07	27.11	273
671	FGRAMPH1_01G04731	peptidase inhibitor i9	8.12	539.9	5.13751e+06	13.04	161
672	FGRAMPH1_01G17755	choline dehydrogenase	8.11	333.8	4.10917e+06	6.45	543
673	FGRAMPH1_01G10991	2-methylcitrate dehydratase	8.09	571.9	2.29082e+07	3.69	271
674	FGRAMPH1_01G10261	atp synthase subunit mitochondrial	8.06	395.3	2.8051e+07	17.9	229
675	FGRAMPH1_01G19411	hypothetical protein	8.03	500.2	2.09198e+06	2.19	960
676	FGRAMPH1_01G17249	heterokaryon incompatibility het-c	8.02	453.7	3.50265e+07	5.19	770
677	FGRAMPH1_01G23825	40S ribosomal protein S13-1	8.01	491.8	4.95934e+07	27.81	151
678	FGRAMPH1_01G20855	Ribosomal S26e	8	417.2	3.07669e+07	31.33	150
679	FGRAMPH1_01G06261	probable CCAAT-binding transcription factor subunit aab-1	7.94	465	3.45434e+07	7.22	277
680	FGRAMPH1_01G01521	anthranilate phosphoribosyltransferase	7.94	385.4	3.04818e+07	6.57	411
681	FGRAMPH1_01G04739	chitin synthase 6	7.9	428.3	2.33241e+07	2.25	1781
682	FGRAMPH1_01G16609	hypothetical protein	7.86	374.6	7.56414e+07	3.78	1427
683	FGRAMPH1_01G24533	hypothetical protein	7.83	310.1	8.91696e+06	5.64	798
684	FGRAMPH1_01G22843	aspartyl aminopeptidase	7.82	423.7	1.71065e+07	6.24	529
685	FGRAMPH1_01G19955	transcription factor	7.81	514.4	9.73695e+06	4	875
686	FGRAMPH1_01G03433	methionine aminopeptidase 1 precursor	7.8	424.4	3.84219e+07	10.5	400
687	FGRAMPH1_01G17215	Amino acid permease	7.77	390.3	3.73744e+07	5.37	764
688	FGRAMPH1_01G03353	uroporphyrinogen decarboxylase	7.76	403.3	3.06561e+07	6.28	366
689	FGRAMPH1_01G26433	actin cytoskeleton-regulatory complex end3	7.76	456.7	1.22362e+07	9.07	397
690	FGRAMPH1_01G07071	60S ribosomal protein L5	7.73	471.8	1.40804e+07	9.3	301
691	FGRAMPH1_01G27135	Septin like spn3	7.71	412.5	1.52658e+07	7.03	384
692	FGRAMPH1_01G01561	hypothetical protein	7.7	444.1	20867793	6.38	705
693	FGRAMPH1_01G03075	related to PRP39-pre-mRNA splicing factor	7.68	439.1	1.58432e+07	11.75	587
694	FGRAMPH1_01G10803	unnamed protein product	7.64	487.7	2.56458e+07	10.59	255
695	FGRAMPH1_01G24759	signal sequence receptor alpha chain	7.56	448.2	5836235	13.58	265
696	FGRAMPH1_01G22437	xaa-pro dipeptidase	7.52	385.6	1.3606e+07	7.13	533
697	FGRAMPH1_01G13705	demethylmenaquinone methyltransferase	7.5	330.1	2.17533e+07	13.04	345
698	FGRAMPH1_01G18643	transcription factor	7.48	476.5	18505464	8.28	435
699	FGRAMPH1_01G14727	hypothetical protein	7.47	405.6	1.49011e+06	15.33	137
700	FGRAMPH1_01G23599	Pumilio domain-containing	7.39	443.3	2.60072e+06	2	1148
701	FGRAMPH1_01G00963	DNA-directed RNA polymerases I and III 40 kDa polypeptide	7.38	309.4	1.90759e+06	6.56	381
702	FGRAMPH1_01G23503	E3 ubiquitin ligase complex SCF subunit scon-3	7.38	462.3	1.93456e+07	14.79	169
703	FGRAMPH1_01G18967	ribosomal s21	7.34	429.2	2.03935e+07	14.88	289
704	FGRAMPH1_01G04611	structural maintenance-chromosome 1	7.29	468.5	5.63651e+07	6.33	1248
705	FGRAMPH1_01G25877	tricarboxylate transport protein	7.29	357.9	1.3688e+07	9.4	298
706	FGRAMPH1_01G04597	related to TATA-binding associated factor 2N	7.27	364.6	7.34036e+07	20	345
707	FGRAMPH1_01G06009	ribosomal l28e	7.23	385.2	4.14324e+07	17.61	159
708	FGRAMPH1_01G06689	related to ribosomal 11 mitochondrial	7.22	504.9	1730235	4.5	333
709	FGRAMPH1_01G00793	threonine dehydratase	7.21	415.8	1.13374e+07	8.61	581
710	FGRAMPH1_01G07003	glutamate-cysteine ligase	7.2	359.4	6.91642e+06	5.72	717
711	FGRAMPH1_01G20387	pre-mRNA-splicing factor ATP-dependent RNA helicase PRP43	7.2	420.8	1.1731e+07	12.89	768
712	FGRAMPH1_01G25691	polyketide synthase	7.18	453	7.32299e+07	3.44	3920
713	FGRAMPH1_01G02993	pre-mrna-splicing factor brr2	7.15	451.6	6.23208e+07	5.94	2206
714	FGRAMPH1_01G11835	cytochrome p450 oxidoreductase	7.14	341.5	1.16572e+07	6.72	506
715	FGRAMPH1_01G26417	hypothetical protein	7.07	378.9	7.1274e+07	7.31	657
716	FGRAMPH1_01G14541	like subfamily A member 2	7.06	516.7	4.19668e+07	6.24	433
717	FGRAMPH1_01G03475	Laminin subunit alpha-2	7.03	443.2	14193888	3.75	774
718	FGRAMPH1_01G00037	tenascin X precursor	7.03	489.4	2.19372e+06	1.91	732
719	FGRAMPH1_01G10025	sulfite reductase (NADPH) flavo alpha-component	7.01	362.4	5.52467e+07	6.85	1065
720	FGRAMPH1_01G01403	hypothetical protein	7.01	318.3	1.24982e+08	6.38	1833
721	FGRAMPH1_01G06709	hypothetical protein	7	451.7	1.85664e+07	20	195
722	FGRAMPH1_01G03673	triose-phosphate transporter	6.97	406.5	5.18981e+06	4.89	368
723	FGRAMPH1_01G01597	40S ribosomal protein S8-B	6.96	447.2	2.5578e+07	19.9	206
724	FGRAMPH1_01G24013	camk rad53 kinase	6.86	419	3.18355e+06	2.83	672
725	FGRAMPH1_01G02753	phenylalanyl-tRNA synthetase alpha chain	6.85	384.2	3.13645e+07	12.33	511
726	FGRAMPH1_01G10663	transaldolase	6.84	366.6	1.81887e+07	9.16	393
727	FGRAMPH1_01G24421	alpha- sarcomeric	6.83	451.8	2.15758e+07	5.51	889
728	FGRAMPH1_01G09981	rho GTPase 1	6.82	338.7	6.39076e+06	6.7	627
729	FGRAMPH1_01G19669	related to actin-related	6.79	395.5	3.86217e+06	3.44	786
730	FGRAMPH1_01G10185	related to phosphoserine phosphatase	6.79	484.4	6.05642e+06	4.6	478
731	FGRAMPH1_01G24903	uracil phosphoribosyltransferase	6.78	327.7	4.08841e+07	14.75	244
732	FGRAMPH1_01G24683	ubiquitin thiolesterase	6.77	395.1	3.00981e+07	7.11	1224
733	FGRAMPH1_01G07467	multiprotein-bridging factor 1	6.77	499.4	3.85188e+07	24.34	152
734	FGRAMPH1_01G20167	hypothetical protein FPSE_05824	6.76	490.4	3.54301e+07	7.04	1264
735	FGRAMPH1_01G07051	choline-phosphate cytidylyltransferase	6.73	440.3	2.68795e+07	6.02	432
736	FGRAMPH1_01G10859	phosphopantothenate-cysteine ligase	6.72	307.4	7.42417e+06	9.32	365
737	FGRAMPH1_01G25827	60S ribosomal protein L28	6.71	530.8	9.15512e+06	7.38	149
738	FGRAMPH1_01G25017	wd containing	6.71	431.9	26168812	8.62	661
739	FGRAMPH1_01G24029	leucyl-tRNA synthetase	6.69	327.6	3.06454e+07	6.28	955
740	FGRAMPH1_01G19043	presequence protease	6.68	381.9	1.58808e+07	2.79	1004
741	FGRAMPH1_01G23461	calcium channel alpha-1 subunit	6.64	329.7	1.48356e+07	2.19	2056
742	FGRAMPH1_01G15601	monothiol glutaredoxin-5	6.63	410.8	3.1168e+07	25.16	159
743	FGRAMPH1_01G06825	hypothetical protein	6.62	395.1	1.28847e+07	6.14	766
744	FGRAMPH1_01G12663	pot family proton-dependent oligopeptide transporter	6.55	402.2	5807172	3.36	596
745	FGRAMPH1_01G05575	nonribosomal peptide synthetase	6.54	415	8.73286e+07	2.92	7639
746	FGRAMPH1_01G01401	autophagy-related 33	6.49	527	1.00061e+07	9.6	198
747	FGRAMPH1_01G06145	peptidase alpha subunit	6.45	363	6.49355e+06	6.37	565
748	FGRAMPH1_01G11223	sorting nexin-3	6.45	380.2	1.24734e+07	6.13	163
749	FGRAMPH1_01G05985	60S ribosomal L25	6.45	530.3	2.74804e+07	19.21	151
750	FGRAMPH1_01G16933	pyridoxine biosynthesis protein PDX1	6.44	467	3.83807e+07	12.22	311
751	FGRAMPH1_01G06669	histone-lysine N-methyltransferase	6.43	550.8	5.51378e+07	8.45	343
752	FGRAMPH1_01G01211	f-type h+-transporting atpase subunit h	6.41	463.6	3.06826e+07	17.83	129
753	FGRAMPH1_01G01627	mitochondrial gtp gdp carrier 1	6.39	306.3	7.19913e+06	18.94	301
754	FGRAMPH1_01G11229	dolichyl-phosphate-mannose- mannosyltransferase	6.37	322.4	1.60402e+07	6.15	960
755	FGRAMPH1_01G18573	Threonine synthase	6.37	482.8	1.56282e+07	8.21	585
756	FGRAMPH1_01G20673	chromosome transmission fidelity 4	6.29	552.2	2.07885e+07	5.62	854
757	FGRAMPH1_01G28187	60s ribosomal L2 (mitochondrial)	6.28	502.2	7.29952e+06	13.01	269
758	FGRAMPH1_01G20849	SIK1 protein	6.24	279	1.27987e+07	11.02	508
759	FGRAMPH1_01G06713	50s ribosomal l18e	6.23	383.4	1.51824e+07	15.92	157
760	FGRAMPH1_01G19853	probable heat-shock hsp60	6.2	343	1.05271e+07	33.33	135
761	FGRAMPH1_01G05411	di- and tripeptidase dug2	6.19	433.3	4.19433e+07	4.02	946
762	FGRAMPH1_01G06787	carbon catabolite derepressing protein kinase	6.18	453.1	3.36501e+07	3.94	711
763	FGRAMPH1_01G27109	Dihydrofolate reductase	6.15	561.2	4.7805e+06	5	300
764	FGRAMPH1_01G26685	dynein heavy cytoplasmic	6.13	345.6	7.90759e+07	4.18	4330
765	FGRAMPH1_01G02049	vacuolar ATP synthase 98 kDa subunit	6.05	490.5	2.42215e+07	4.55	857
766	FGRAMPH1_01G03767	CUE domain-containing 5	6.05	391.4	3.16769e+07	13.6	419
767	FGRAMPH1_01G12271	demethylmenaquinone methyltransferase	6.05	443.3	2.62443e+06	4.21	356
768	FGRAMPH1_01G14521	transmembrane GTPase Fzo1	5.99	356.4	1.25834e+07	5.01	898
769	FGRAMPH1_01G10545	60s ribosomal protein L24	5.97	421.8	5.46879e+07	18.75	160
770	FGRAMPH1_01G18963	hypothetical protein	5.96	373.6	1.58847e+06	3.73	751
771	FGRAMPH1_01G04037	ATP-dependent RNA helicase DOB1	5.88	335.5	1.51417e+07	6.86	1094
772	FGRAMPH1_01G03465	myosin-1	5.87	395.7	1.01879e+07	4.37	1214
773	FGRAMPH1_01G10085	unnamed protein product	5.87	369.3	1.107e+07	2.53	1976
774	FGRAMPH1_01G26565	DNA topoisomerase 2-associated pat1	5.87	561.5	1.41642e+07	4.19	812
775	FGRAMPH1_01G02503	Nuclear localization sequence-binding	5.86	282.4	988083	5.41	499
776	FGRAMPH1_01G10165	mitochondrial trans-2-enoyl- reductase	5.83	437.4	1.02217e+07	8.59	419
777	FGRAMPH1_01G28117	transporter SEC61 subunit alpha	5.83	410.5	2.32104e+07	8.82	476
778	FGRAMPH1_01G21035	related to amidases	5.82	519	1.19996e+07	3.98	528
779	FGRAMPH1_01G18859	glutathione s-transferase	5.79	472.8	65056378	7.21	222
780	FGRAMPH1_01G24053	rna polymerase iii rpc4	5.78	358.3	5.10504e+06	5.54	542
781	FGRAMPH1_01G02545	adp-ribosylation factor	5.74	439	1.51537e+07	7.1	183
782	FGRAMPH1_01G05035	taurine catabolism dioxygenase	5.73	428.5	5.65167e+06	5.2	404
783	FGRAMPH1_01G23215	5 -3 exoribonuclease 1	5.72	385.3	2.68715e+07	5.04	1370
784	FGRAMPH1_01G26125	nucleolar essential protein 1	5.71	500.6	9.58255e+06	5.79	259
785	FGRAMPH1_01G01951	cytoskeletal adaptor	5.7	456.2	8.9563e+06	2.4	542
786	FGRAMPH1_01G23079	UPF0674 endoplasmic reticulum membrane	5.69	382.9	49018799	12.12	429
787	FGRAMPH1_01G25823	condensin complex subunit 1	5.69	268.2	3.22532e+07	3.61	1220
788	FGRAMPH1_01G19371	vid27 family	5.64	289.2	7.72376e+06	4.92	813
789	FGRAMPH1_01G25881	vegetative incompatibility het-e-1	5.64	443.1	3.99844e+07	7.13	1487
790	FGRAMPH1_01G02881	phosphatidylinositol 4-kinase	5.64	488.8	16641062	2.38	1935
791	FGRAMPH1_01G01353	ammonium transporter MEP1	5.59	430.6	5312392	1.75	513
792	FGRAMPH1_01G22905	S-formylglutathione hydrolase	5.59	447.8	1.0186e+07	9.12	285
793	FGRAMPH1_01G26945	hypothetical protein	5.56	371.2	9.525e+06	4.56	942
794	FGRAMPH1_01G10493	eukaryotic translation initiation factor 1A	5.51	568	4.25261e+06	7.64	157
795	FGRAMPH1_01G20113	Grainyhead 2 like	5.5	554	1.24213e+07	3.55	789
796	FGRAMPH1_01G02429	c6 zinc finger containing	5.49	492.8	12349619	4.53	817
797	FGRAMPH1_01G15609	ethanolamine-phosphate cytidylyltransferase	5.48	419.8	17649316	7.54	451
798	FGRAMPH1_01G24721	NAD+ synthase (glutamine-hydrolysing)	5.47	354.1	2.64064e+07	6.34	710
799	FGRAMPH1_01G09947	nicotinamide N-methyltransferase	5.42	468	44820787	2.41	291
800	FGRAMPH1_01G07997	glyoxalase bleomycin resistance dioxygenase	5.37	440.9	1.7157e+06	6.21	177
801	FGRAMPH1_01G10095	signal transducing adaptor molecule	5.34	359.5	1.11744e+07	3.74	642
802	FGRAMPH1_01G05937	mitochondrial F1F0 ATP synthase subunit F	5.3	447.6	1.41958e+07	14.85	101
803	FGRAMPH1_01G28033	gap1-general amino acid permease	5.29	421.9	3.50485e+06	2.63	533
804	FGRAMPH1_01G23321	tyrosine 3-monooxygenase tryptophan 5-monooxygenase activation	5.28	538.2	1.00436e+07	9.56	272
805	FGRAMPH1_01G14893	thiamin pyrophosphokinase	5.25	456.3	6.82199e+06	3.92	332
806	FGRAMPH1_01G26425	Lon protease like peroxisomal	5.25	443.9	63115288	6.29	938
807	FGRAMPH1_01G26633	ubiquitin-conjugating enzyme E2 14	5.24	431.4	4.68462e+06	6.82	176
808	FGRAMPH1_01G24811	rho-gtpase-activating 8	5.23	337.8	27507026	6.89	842
809	FGRAMPH1_01G24899	probable ras-related GTP-binding	5.22	414.5	2.6804e+06	5.91	186
810	FGRAMPH1_01G03281	V-type H+-transporting ATPase subunit C	5.21	425.9	5.42487e+06	5.34	393
811	FGRAMPH1_01G17007	phosphatidylethanolamine n-methyltransferase	5.21	417.3	1.57362e+07	6.08	970
812	FGRAMPH1_01G07585	ubiquitin-like modifier-activating enzyme atg-7	5.21	425	2.70362e+07	10.37	694
813	FGRAMPH1_01G14933	dna-directed rna polymerase i subunit rpa1	5.2	314.8	3.97271e+07	5.43	1694
814	FGRAMPH1_01G27585	e3 ubiquitin- ligase trip12	5.16	314.3	17427914	3.85	1869
815	FGRAMPH1_01G23895	small nuclear ribonucleo b and b	5.16	408.6	1.04173e+07	23.91	138
816	FGRAMPH1_01G16583	small s	5.14	455.7	111499946	6.06	677
817	FGRAMPH1_01G19875	ubiquitin fusion degradation 1	5.13	445	6.42346e+06	5.53	380
818	FGRAMPH1_01G11641	pisatin demethylase (cytochrome P450)	5.12	369.2	3.38913e+07	8.72	493
819	FGRAMPH1_01G07691	ISWI chromatin remodeling complex ATPase ISW1	5.11	321.9	1.48817e+07	3.68	1114
820	FGRAMPH1_01G17641	vacuolar protein-sorting protein bro1	5.11	359.4	10790494	3.42	995
821	FGRAMPH1_01G20325	40S ribosomal S23	5.11	445.2	1.00654e+07	10.65	169
822	FGRAMPH1_01G01579	cop9 signalosome subunit	5.1	445.9	1.78935e+07	12.14	420
823	FGRAMPH1_01G09285	unspecified product	5.1	503.4	1.54258e+07	3.09	324
824	FGRAMPH1_01G17869	cmgc dyrk yak kinase	5.03	368.5	2.15461e+07	4.68	898
825	FGRAMPH1_01G17057	elongation factor g	5.01	349.7	1.74405e+07	7.18	822
826	FGRAMPH1_01G23829	splicing factor u2af 50 kda subunit	5.01	441.8	6.16026e+06	5.05	554
827	FGRAMPH1_01G13147	hypothetical protein	5	373	4.71006e+06	6.2	403
828	FGRAMPH1_01G20675	transcriptional repressor rco-1	5	341.1	8.91791e+06	10.94	393
829	FGRAMPH1_01G13463	cytochrome P450 61	4.99	435.2	1.03556e+07	7.12	534
830	FGRAMPH1_01G26907	branched-chain-amino-acid aminotransferase	4.98	410.7	7.33529e+06	5.88	408
831	FGRAMPH1_01G24379	5-aminolevulinate synthase	4.97	443	12218921	4.52	619
832	FGRAMPH1_01G01621	pbp1-pab1p interacting	4.96	491.5	1.29423e+07	4.98	923
833	FGRAMPH1_01G26033	udp-glucose:glyco glucosyltransferase	4.95	372.5	2.30346e+07	4.37	1463
834	FGRAMPH1_01G24925	salicylate hydroxylase	4.95	312.7	2.46274e+07	14.66	382
835	FGRAMPH1_01G06447	alpha-ketoglutarate dependent xanthine dioxygenase	4.94	533.8	2.06575e+07	4.52	376
836	FGRAMPH1_01G10241	related to Drosophila ANK	4.92	391.6	4.62647e+06	7.25	207
837	FGRAMPH1_01G00599	hypothetical protein	4.91	428.6	1.6897e+07	8.36	706
838	FGRAMPH1_01G24513	Golgi to ER traffic 4	4.91	397.7	1.13745e+06	3.65	329
839	FGRAMPH1_01G01143	citrate lyase subunit beta	4.9	449.5	1.17066e+07	10.31	320
840	FGRAMPH1_01G01117	dolichyl-diphosphooligosaccharide- glycosyltransferase	4.89	455.4	1.46532e+07	2.27	749
841	FGRAMPH1_01G26145	fatty acid desaturase	4.89	330.9	1.19608e+06	3.31	574
842	FGRAMPH1_01G22627	arginyl-trna synthetase	4.88	346	1.95664e+07	5.35	691
843	FGRAMPH1_01G20627	transcription factor 25	4.88	406.7	1.18255e+07	6.07	708
844	FGRAMPH1_01G10367	casein kinase II subunit beta-1	4.88	402.3	2.83437e+06	8.5	341
845	FGRAMPH1_01G20053	DNA mismatch repair protein msh-2	4.86	439.2	2.25476e+07	5.38	930
846	FGRAMPH1_01G06741	mitochondrial large ribosomal subunit	4.85	355.6	7.92833e+06	7.49	334
847	FGRAMPH1_01G14919	pre-mRNA-splicing factor syf-1	4.84	352.8	4.02282e+07	9.84	823
848	FGRAMPH1_01G09909	37s ribosomal mitochondrial	4.84	408.2	2.92542e+06	3.12	352
849	FGRAMPH1_01G22433	C6 zinc finger domain containing	4.8	378.5	4.31823e+07	2.46	610
850	FGRAMPH1_01G24291	hypothetical protein	4.8	407.8	5.6571e+06	3.95	304
851	FGRAMPH1_01G28127	mitochondrial succinate dehydrogenase subunit partial	4.79	380.4	1.54213e+06	7.49	187
852	FGRAMPH1_01G26841	cat eye syndrome critical region 5 precursor	4.79	318.7	8.07987e+06	4.99	501
853	FGRAMPH1_01G05527	alcohol dehydrogenase 5	4.79	328.2	2.33804e+06	4.16	361
854	FGRAMPH1_01G18939	conserved fungal	4.79	331.6	7.73517e+06	9.3	527
855	FGRAMPH1_01G24713	serine/threonine-protein phosphatase 5	4.78	400.7	8.42213e+06	8.03	473
856	FGRAMPH1_01G00867	acetyl-coenzyme A synthetase	4.77	464.5	9.90995e+06	5.27	721
857	FGRAMPH1_01G02051	endoribonuclease ysh1	4.74	419.7	1.84065e+07	4.56	833
858	FGRAMPH1_01G20305	26s proteasome regulatory subunit n6	4.73	291.4	7.95542e+06	5.41	499
859	FGRAMPH1_01G20381	ribosomal ymr-31	4.73	421.7	8473315	16.3	135
860	FGRAMPH1_01G09513	acetyl-CoA hydrolase	4.72	431.6	10449173	6.08	526
861	FGRAMPH1_01G19447	ubiquitin carboxyl-terminal hydrolase 2	4.71	384.3	9.77332e+06	2.02	1236
862	FGRAMPH1_01G24441	40S ribosomal protein S22	4.66	429.9	7269184	10.77	130
863	FGRAMPH1_01G19849	nucleolar protein 2	4.64	351.1	1.19509e+07	5.6	678
864	FGRAMPH1_01G23815	ubiquitin-conjugating enzyme other	4.63	375.6	1.98286e+06	2.89	553
865	FGRAMPH1_01G04431	trans-carveol dehydrogenase	4.63	394.1	1.17264e+07	12.37	283
866	FGRAMPH1_01G01885	Deubiquitination-protection dph1	4.61	389.5	3.16946e+06	2.92	445
867	FGRAMPH1_01G00877	ferric reductase	4.6	383.7	1.036e+06	1.75	570
868	FGRAMPH1_01G27497	cell differentiation protein rcd1	4.6	355.7	1.75982e+06	6.67	360
869	FGRAMPH1_01G20991	hypothetical protein	4.58	421.2	687851	5.35	243
870	FGRAMPH1_01G11111	50S ribosomal L21e	4.55	483.2	2.84392e+07	14.37	160
871	FGRAMPH1_01G19711	hypothetical protein	4.54	369.8	1.97316e+06	23.88	67
872	FGRAMPH1_01G17791	Poly(A) polymerase pla1	4.52	299.7	2.60399e+06	5.13	624
873	FGRAMPH1_01G17853	solute carrier family member 46	4.5	448.9	2.86811e+06	4.19	310
874	FGRAMPH1_01G03623	cell division protease ftsH	4.49	393.4	2.09208e+07	6.56	823
875	FGRAMPH1_01G17103	cobw 1	4.46	361.3	3.77205e+06	3.79	369
876	FGRAMPH1_01G22779	2-isopropylmalate synthase	4.45	491.2	5.49124e+06	1.3	616
877	FGRAMPH1_01G28157	vacuolar protein 8	4.44	404.2	5.99297e+06	4.65	559
878	FGRAMPH1_01G09975	alanine transaminase	4.44	341.2	2.65674e+06	3.54	480
879	FGRAMPH1_01G20645	alpha-1,2-mannosyltransferase alg-11	4.43	385.1	1.49362e+07	6.04	530
880	FGRAMPH1_01G07953	dihydrofolate synthetase fol3	4.43	372.1	4.08754e+06	2.92	686
881	FGRAMPH1_01G26329	molecular chaperone	4.43	375.3	8.83918e+06	4.75	526
882	FGRAMPH1_01G06659	sphingosine kinase	4.42	251.7	8.64064e+06	6.61	514
883	FGRAMPH1_01G06169	RNA-binding sce3	4.42	387.2	4.34338e+07	10.69	552
884	FGRAMPH1_01G01187	Rhomboid mitochondrial	4.38	412.7	3.39377e+07	4.5	555
885	FGRAMPH1_01G15407	mannose-6-phosphate isomerase	4.37	266.8	3.62793e+06	7.81	448
886	FGRAMPH1_01G23993	condensin complex subunit 2	4.36	397.6	2.31508e+06	1.19	837
887	FGRAMPH1_01G04911	alcohol dehydrogenase 1	4.36	339.7	2.88755e+07	6.61	439
888	FGRAMPH1_01G24113	serine family amino acid catabolism-	4.36	408.5	6904882	10.26	341
889	FGRAMPH1_01G04735	argininosuccinate synthase	4.35	415.3	1.96709e+07	8.85	418
890	FGRAMPH1_01G17987	vacuolar sorting-associated 18	4.34	404.2	2.75839e+07	6.22	964
891	FGRAMPH1_01G25955	aldo keto reductase	4.33	436.9	1.14366e+07	4.56	329
892	FGRAMPH1_01G23341	RNA and export factor-binding 2	4.33	419.1	1.95916e+07	12.38	323
893	FGRAMPH1_01G26091	chromatin structure-remodeling complex subunit rsc1	4.33	330.9	2.9381e+07	7.12	913
894	FGRAMPH1_01G01507	hypothetical protein FPSE_04612	4.31	383.9	2.19636e+07	1.4	926
895	FGRAMPH1_01G19767	GTP-binding protein SAS1	4.27	373	9715802	7.39	203
896	FGRAMPH1_01G28217	porphobilinogen deaminase	4.27	325.3	7.35795e+06	4.48	335
897	FGRAMPH1_01G09945	related to nicotinamide N-methyltransferase	4.27	380.8	3120426	4.91	265
898	FGRAMPH1_01G02293	hypothetical protein	4.27	385.6	2.61272e+07	2.71	813
899	FGRAMPH1_01G15771	related to hsp70	4.26	462.9	5.8548e+06	3.69	325
900	FGRAMPH1_01G17947	DNA ligase	4.24	472.2	1.18208e+07	2.38	924
901	FGRAMPH1_01G01269	ribosomal l44	4.23	317.6	491010	11.34	97
902	FGRAMPH1_01G07627	pre-mrna-splicing factor prp1	4.23	377.4	2.05658e+07	3.97	931
903	FGRAMPH1_01G23355	probable oxysterol-binding	4.23	336.8	651662	2.17	507
904	FGRAMPH1_01G26789	hypothetical protein	4.23	262.6	6.63068e+06	5.99	634
905	FGRAMPH1_01G02959	e3 ubiquitin- ligase ubr1	4.22	378.4	15080427	3.74	2165
906	FGRAMPH1_01G18249	mitochondrial import inner membrane translocase subunit tim23	4.22	448.1	5.47563e+06	4.15	241
907	FGRAMPH1_01G15645	wd-40 repeat	4.21	430.3	2.99934e+07	1.36	1766
908	FGRAMPH1_01G20021	ap-2 complex subunit beta	4.19	326.8	1.00917e+07	4.95	747
909	FGRAMPH1_01G14905	mannan polymerase II complex ANP1 subunit	4.17	462.3	3225720	2.42	495
910	FGRAMPH1_01G22823	ATP synthase	4.14	357.1	1.34745e+07	4.97	161
911	FGRAMPH1_01G17025	survival factor 1	4.13	336.5	1.00317e+07	8.49	377
912	FGRAMPH1_01G06963	60S ribosomal L22	4.09	371.4	8.86331e+06	12.1	124
913	FGRAMPH1_01G11303	sterol 24-C-methyltransferase	4.07	324.7	12898017	14.96	381
914	FGRAMPH1_01G18043	nucleoporin nup82	4.07	414.7	2.08141e+07	3.37	890
915	FGRAMPH1_01G27193	glycylpeptide N-tetradecanoyltransferase	4.07	386.6	1.855e+07	14.54	564
916	FGRAMPH1_01G07133	BUD32 kinase	4.06	259.4	457379	7.63	262
917	FGRAMPH1_01G01289	DNA replication licensing factor mcm4	4.05	381.4	2.72681e+07	4.02	1020
918	FGRAMPH1_01G21989	hypothetical protein	4.04	410	8.87176e+06	3.86	259
919	FGRAMPH1_01G03573	short-chain dehydrogenase reductase family	3.98	304.2	5.6388e+06	6.23	353
920	FGRAMPH1_01G11775	Phosphoethanolamine N-methyltransferase 3	3.96	439.4	9.06025e+06	3.17	347
921	FGRAMPH1_01G03721	phosphatase 1 regulatory subunit SDS22	3.96	392.4	8.18372e+06	17.46	378
922	FGRAMPH1_01G01253	related to phenol 2-monooxygenase	3.96	326.7	1.60041e+07	5.32	658
923	FGRAMPH1_01G26609	hypothetical protein FOMG_16423	3.93	366.1	1.00529e+07	13.99	193
924	FGRAMPH1_01G26927	3-ketoacyl-CoA thiolase	3.91	371.9	2.73636e+06	2.87	418
925	FGRAMPH1_01G23317	nucleoporin NSP1	3.89	349.6	9.08876e+06	3.39	709
926	FGRAMPH1_01G06071	metallopeptidase family m24	3.88	313.6	8.59741e+06	6.81	529
927	FGRAMPH1_01G12503	Acyl-coenzyme A thioesterase mitochondrial	3.88	408.1	2.62518e+06	3.16	474
928	FGRAMPH1_01G15579	carbonic anhydrase 2	3.87	296.4	7.18414e+06	8.97	223
929	FGRAMPH1_01G00813	molecular chaperone	3.85	427.8	8.21962e+06	13.52	244
930	FGRAMPH1_01G20923	hypothetical protein	3.84	469.9	5.29921e+06	5.85	171
931	FGRAMPH1_01G15043	related to PHO87	3.84	347.9	7.11313e+06	2.52	954
932	FGRAMPH1_01G23137	UV excision repair Rad23	3.83	391.4	2.77646e+07	3.94	381
933	FGRAMPH1_01G14499	guanine nucleotide-binding protein subunit beta	3.82	458.4	1.21403e+07	6.41	359
934	FGRAMPH1_01G03913	ARP2/3 complex 21 kDa subunit	3.82	282.1	3.05284e+07	13.02	192
935	FGRAMPH1_01G17341	fmp40 found in mitochondrial proteome	3.82	351	2.09207e+07	5.54	668
936	FGRAMPH1_01G19939	branch point bridging	3.81	351.7	6.06048e+06	5.56	504
937	FGRAMPH1_01G03023	transcription factor	3.8	310	3.01787e+06	6.33	316
938	FGRAMPH1_01G14649	transport SEC7	3.78	264.7	3.784e+07	6.39	1832
939	FGRAMPH1_01G25817	nadh dehydrogenase	3.73	245.8	1.81664e+06	26.89	119
940	FGRAMPH1_01G20865	dihydrolipoyllysine-residue e2 component	3.72	413.5	2.76344e+06	2.73	439
941	FGRAMPH1_01G06811	cAMP-dependent protein kinase regulatory subunit	3.71	381.2	3.70885e+06	5.26	399
942	FGRAMPH1_01G03483	O-acetylhomoserine	3.69	343.7	4.86464e+06	2.64	454
943	FGRAMPH1_01G17841	ribonucleoside-diphosphate reductase small chain	3.68	276.2	3.43198e+06	5.01	399
944	FGRAMPH1_01G03987	hypothetical protein	3.68	330.7	1.2129e+07	1.73	1153
945	FGRAMPH1_01G17181	hypothetical protein FPSE_06529	3.66	409.2	1.44628e+07	4.86	906
946	FGRAMPH1_01G19655	54S ribosomal mitochondrial	3.66	445.2	9.79815e+06	6.75	252
947	FGRAMPH1_01G24337	pre-mrna-splicing factor rse1	3.66	335.7	8.44129e+06	1.82	1212
948	FGRAMPH1_01G18527	hypothetical protein	3.63	381.6	5.24564e+06	1.6	374
949	FGRAMPH1_01G09081	benzoate 4-monooxygenase	3.61	293.5	2.59471e+07	3.16	507
950	FGRAMPH1_01G27669	related to NPL3-nucleolar	3.61	328.4	2.0476e+07	3.79	422
951	FGRAMPH1_01G12421	glycerol-3-phosphate dehydrogenase	3.59	323.4	7.47388e+06	6.41	686
952	FGRAMPH1_01G02949	import inner membrane translocase subunit TIM54	3.59	269	2.35375e+07	10.34	464
953	FGRAMPH1_01G20775	stomatin family	3.58	410.6	7.15462e+06	2.17	369
954	FGRAMPH1_01G00543	interferon-regulated resistance GTP-binding	3.56	308.2	1.25664e+07	3.5	1000
955	FGRAMPH1_01G02547	heat shock protein 78	3.55	372	51052417	12.67	789
956	FGRAMPH1_01G07415	RNA-binding rnp24	3.55	359.2	1.28651e+06	3.1	420
957	FGRAMPH1_01G19141	related to ankyrin repeat-containing YAR1	3.54	380.5	8.16998e+06	16.04	187
958	FGRAMPH1_01G04775	hypothetical protein FPSE_09213	3.54	326.1	1.87866e+07	4.26	1713
959	FGRAMPH1_01G26765	methylenetetrahydrofolate reductase 1	3.53	384	1.54653e+07	6.28	621
960	FGRAMPH1_01G06129	glutaminyl-tRNA synthetase	3.53	302.4	1.7846e+07	10.62	631
961	FGRAMPH1_01G02271	transcription elongation factor s-ii	3.52	391.1	9.4542e+06	7.17	307
962	FGRAMPH1_01G17559	lysophospholipase nte1	3.48	334.4	9.0733e+07	4.28	1519
963	FGRAMPH1_01G01853	N-acetyltransferase 10	3.48	392.3	3.43622e+06	1.12	1068
964	FGRAMPH1_01G23885	fe-mn family superoxide dismutase	3.45	318.9	6.26907e+06	15.77	279
965	FGRAMPH1_01G22387	nitrogen assimilation transcription factor nira	3.44	342.4	1.04367e+07	3.33	660
966	FGRAMPH1_01G15205	ribosome biogenesis tsr1	3.43	311.7	5.846e+06	3.56	815
967	FGRAMPH1_01G10715	sterigmatocystin 8-o-methyltransferase	3.43	310.3	1.51845e+07	5.42	443
968	FGRAMPH1_01G17221	phospholipid-translocating atpase	3.43	291	1.4134e+07	2.3	1304
969	FGRAMPH1_01G07341	dienelactone hydrolase	3.42	295.6	1.1308e+06	2.02	346
970	FGRAMPH1_01G08177	Early growth response 1-B	3.41	458.2	4.67592e+07	4.36	895
971	FGRAMPH1_01G03939	vacuolar sorting-associated 11	3.41	367.7	5.15353e+06	1.73	981
972	FGRAMPH1_01G10277	NADH:ubiquinone oxidoreductase subunit	3.36	302.8	6.49053e+06	10.64	94
973	FGRAMPH1_01G17495	mitochondrial fission process 1	3.36	359.8	2.16893e+07	8.9	281
974	FGRAMPH1_01G12859	Oligopeptide transporter 3	3.35	409	1.46403e+07	1.52	789
975	FGRAMPH1_01G06869	SUMO-conjugating enzyme ubc9	3.34	323	827856	9.49	158
976	FGRAMPH1_01G26111	histone H2B	3.32	345	7.58039e+06	6.57	137
977	FGRAMPH1_01G07393	carboxypeptidase D	3.32	387.6	1.54581e+06	6.02	216
978	FGRAMPH1_01G21165	demethylmenaquinone methyltransferase	3.29	384.4	5.89444e+06	2.64	379
979	FGRAMPH1_01G23833	U2 snRNP component prp10	3.29	363.2	2.22879e+07	2.96	1217
980	FGRAMPH1_01G17199	GTP-binding protein ypt7	3.28	287.5	5.67473e+06	15.61	205
981	FGRAMPH1_01G10023	unnamed protein product	3.28	355.4	2.69841e+08	8.89	90
982	FGRAMPH1_01G07503	kinesin family member 1 13 14	3.26	388.1	3.18609e+07	1.9	1793
983	FGRAMPH1_01G01591	enoyl reductase	3.25	247	1.42012e+06	5.19	308
984	FGRAMPH1_01G20229	40S ribosomal S27	3.25	374.8	12958283	6.35	126
985	FGRAMPH1_01G04649	electron transfer flavoprotein subunit alpha	3.24	367.2	1.85356e+07	16.71	347
986	FGRAMPH1_01G10181	phosphoadenosine phosphosulfate reductase	3.22	295.9	1.64468e+07	6.96	316
987	FGRAMPH1_01G20485	RNA-metabolising metallo-beta-lactamase	3.17	332.5	6891794	1.97	964
988	FGRAMPH1_01G02633	proliferating cell nuclear antigen	3.17	277.6	1.59296e+07	9.62	260
989	FGRAMPH1_01G01205	serine/threonine-protein kinase psk1	3.16	456.6	6.78491e+06	2.34	512
990	FGRAMPH1_01G23207	related to centractin (ARP1)	3.14	333.1	2.24187e+07	7.89	634
991	FGRAMPH1_01G26755	homodimeric type	3.11	319.9	2.27287e+06	4.2	357
992	FGRAMPH1_01G04943	retinoic acid induced 16	3.1	448.7	13848303	1.12	1156
993	FGRAMPH1_01G27609	ccr4-not transcription complex subunit 4	3.09	392.4	7915240	3.09	1586
994	FGRAMPH1_01G02161	inosine-5'-monophosphate dehydrogenase IMD2	3.09	336.1	6.45302e+06	1.88	532
995	FGRAMPH1_01G06337	ubiquitin thiolesterase	3.09	275.4	1.39955e+07	4.65	774
996	FGRAMPH1_01G16541	hypothetical protein	3.07	242.9	480871	2.29	743
997	FGRAMPH1_01G11569	heterokaryon incompatibility	3.07	442	3.5845e+07	2.84	1693
998	FGRAMPH1_01G14171	mitochondrial outer membrane iml2	3.07	359.6	3.51569e+07	8.69	702
999	FGRAMPH1_01G03595	serine/threonine-protein phosphatase PP1-1	3.06	355	2.58969e+07	12.72	401
1000	FGRAMPH1_01G03447	minor allergen alt a 7	3.05	328.8	6.06062e+06	5.88	204
1001	FGRAMPH1_01G26515	transport sec1	3.02	181.4	2.52928e+06	6.32	617
1002	FGRAMPH1_01G18143	elongator complex associated kti2	3.01	317.5	1.49603e+07	14.16	339
1003	FGRAMPH1_01G09849	related to beta-N-acetylglucosaminidase	3	230.2	4.28217e+06	4.15	988
1004	FGRAMPH1_01G24357	pyrroline-5-carboxylate reductase	2.99	370.1	1.18498e+07	12.84	335
1005	FGRAMPH1_01G11055	hypothetical protein	2.98	339.9	9.25669e+06	3.17	630
1006	FGRAMPH1_01G18897	mannitol-1-phosphate 5-dehydrogenase	2.94	371.3	8.21022e+06	6.87	393
1007	FGRAMPH1_01G07157	bar adaptor	2.93	398	7.99263e+06	5.99	434
1008	FGRAMPH1_01G07759	NADH-ubiquinone oxidoreductase 21.3 kDa subunit	2.87	339.4	5.909e+06	5.26	190
1009	FGRAMPH1_01G04575	AP-1 complex subunit gamma-1	2.84	341.5	1.23925e+07	3.52	825
1010	FGRAMPH1_01G07723	glycosyltransferase family 8	2.84	307.1	4.99099e+06	4.97	322
1011	FGRAMPH1_01G09985	probable ROD1-O-dinitrobenzene,calcium and zinc resistance	2.83	372.2	1457770	1.51	596
1012	FGRAMPH1_01G17079	spt3 protein	2.81	309.4	7.94185e+06	6.87	320
1013	FGRAMPH1_01G26027	chitin synthase activator	2.81	351.6	3.89415e+07	6.51	922
1014	FGRAMPH1_01G10573	3-methylcrotonyl- carboxylase alpha subunit	2.79	341.1	1.88093e+07	3.41	734
1015	FGRAMPH1_01G08067	cytochrome c heme-lyase	2.78	330.7	3.28503e+06	4.48	268
1016	FGRAMPH1_01G04515	ubiquitin carboxyl-terminal hydrolase l5	2.75	398.5	22716798	13.76	327
1017	FGRAMPH1_01G06997	camp-regulated phospho family	2.74	365.8	6.12834e+06	3.51	228
1018	FGRAMPH1_01G14247	hypothetical protein	2.72	318.4	1.35157e+07	9.12	340
1019	FGRAMPH1_01G11091	anaphase-promoting complex subunit 5	2.69	376.2	3.19489e+07	6.23	786
1020	FGRAMPH1_01G07699	hypothetical protein FPSE_03598	2.69	308.1	6.26361e+06	3.53	425
1021	FGRAMPH1_01G26391	nonsense-mediated mRNA decay 3	2.66	328	4.42914e+07	3.31	756
1022	FGRAMPH1_01G14065	hypothetical protein	2.66	345	4.41779e+06	6.79	324
1023	FGRAMPH1_01G25705	fusarin C cluster-cytochrome P450	2.66	207.1	1.22609e+06	4.27	515
1024	FGRAMPH1_01G26381	ATP-dependent RNA helicase DBP7	2.65	479.2	1.33065e+07	4.17	744
1025	FGRAMPH1_01G11093	cytochrome c oxidase subunit 6a	2.63	348.6	3.33876e+07	7.14	126
1026	FGRAMPH1_01G23523	hypothetical protein	2.62	364.7	5.1187e+07	4.19	621
1027	FGRAMPH1_01G26405	ap-2 complex subunit beta	2.62	336.4	9.5211e+06	11.36	713
1028	FGRAMPH1_01G00925	mRNA 3'-end processing protein RNA14	2.61	295.2	6.11335e+06	2.51	997
1029	FGRAMPH1_01G17327	GTPase-activating protein GYP7	2.6	326.5	1.55362e+07	6.14	830
1030	FGRAMPH1_01G04669	GPI ethanolamine phosphate transferase 1	2.57	314.2	9.71287e+06	2.96	981
1031	FGRAMPH1_01G02759	hypothetical protein	2.55	358.3	1.40345e+07	8.06	868
1032	FGRAMPH1_01G15305	hypothetical protein	2.54	247	15204198	6.99	472
1033	FGRAMPH1_01G17979	nuclear export noc3	2.54	310.1	1.39172e+08	5.28	663
1034	FGRAMPH1_01G06725	isochorismatase family family	2.52	297.1	5.98568e+06	6.22	933
1035	FGRAMPH1_01G20251	proteasome activator subunit 4	2.5	222.4	20143902	2.81	1958
1036	FGRAMPH1_01G26493	polyamine transporter 2	2.49	297.4	1.06973e+08	7.68	612
1037	FGRAMPH1_01G17287	perilipin mpl1	2.48	388.7	2.79772e+06	6.04	182
1038	FGRAMPH1_01G02169	nuclear elongation and deformation protein 1	2.47	340.1	1.7338e+07	9.9	788
1039	FGRAMPH1_01G03259	transcription factor	2.46	247	3.2497e+07	6.62	861
1040	FGRAMPH1_01G19019	serine/threonine protein phosphatase 2A	2.45	321	2.66751e+07	4.89	655
1041	FGRAMPH1_01G23987	related to WW domain	2.45	348.9	2.78294e+07	5.1	1197
1042	FGRAMPH1_01G23353	Engulfment and cell motility 2	2.44	326.3	4.2744e+06	1.12	716
1043	FGRAMPH1_01G06251	xaa-pro aminopeptidase	2.44	345	1.61384e+07	1.84	652
1044	FGRAMPH1_01G16869	GMP synthase (glutamine-hydrolysing)	2.44	415.7	1648517	3.25	246
1045	FGRAMPH1_01G04695	related to Yip1 domain	2.43	393.3	7.08342e+06	10.7	299
1046	FGRAMPH1_01G06765	5 -amp-activated kinase subunit beta-2	2.41	338.1	9.21127e+06	2.35	850
1047	FGRAMPH1_01G15455	unnamed protein product	2.41	414.9	26061920	4.9	878
1048	FGRAMPH1_01G02495	hypothetical protein	2.4	171.7	592427	4.61	412
1049	FGRAMPH1_01G27085	phosphoribosylformylglycinamidine synthase	2.4	325.4	1.70096e+07	3.62	1354
1050	FGRAMPH1_01G00143	nonribosomal peptide synthetase	2.39	326.3	2.32843e+08	2.69	7839
1051	FGRAMPH1_01G19145	lanosterol synthase	2.38	311.8	1.98782e+07	4.31	766
1052	FGRAMPH1_01G07267	major facilitator superfamily transporter	2.37	323.2	1.44393e+07	1.75	1314
1053	FGRAMPH1_01G11289	clavaminate synthase	2.36	354.6	1.11421e+06	3.93	382
1054	FGRAMPH1_01G17357	phosphatase 2c	2.32	374.8	5.89622e+06	1.52	594
1055	FGRAMPH1_01G19677	phospholipase d1	2.32	338	1.63823e+07	3.03	1220
1056	FGRAMPH1_01G01705	casein kinase II subunit alpha	2.31	270.1	1.4765e+07	13.24	340
1057	FGRAMPH1_01G19037	hypothetical protein FLAG1_01208	2.29	366.2	1.4517e+07	4.74	1096
1058	FGRAMPH1_01G26177	C-4 methylsterol oxidase	2.28	345.5	5.59305e+06	2.95	305
1059	FGRAMPH1_01G13185	galactose oxidase precursor	2.25	301.1	1.77545e+07	3.83	679
1060	FGRAMPH1_01G05615	hypothetical protein	2.24	360.9	5.48032e+06	2.32	474
1061	FGRAMPH1_01G07933	uba ts-n containing	2.24	293	3.18696e+06	4.1	317
1062	FGRAMPH1_01G16799	pore membrane of 33 kda	2.22	346.2	1.15409e+07	8.16	282
1063	FGRAMPH1_01G26159	ubiquinone biosynthesis mitochondrial	2.22	347.8	6.99545e+06	3.17	252
1064	FGRAMPH1_01G19523	integral membrane	2.19	287	1.73842e+06	5.29	170
1065	FGRAMPH1_01G06703	ring finger	2.18	395.1	7.10014e+06	3.82	262
1066	FGRAMPH1_01G02301	DNA-directed RNA polymerase II largest subunit	2.17	318.6	2.01229e+07	2.79	1758
1067	FGRAMPH1_01G27429	endosomal peripheral membrane	2.16	281.4	872312	0.7	1716
1068	FGRAMPH1_01G01547	hypothetical protein	2.15	278.6	3.00921e+06	11.2	125
1069	FGRAMPH1_01G02339	hypothetical protein	2.14	396.9	3.688e+06	1.2	416
1070	FGRAMPH1_01G07023	related to nuclear pore NSP1	2.14	354.6	7.76016e+06	2.65	1208
1071	FGRAMPH1_01G01617	related to RNQ1- epigenetic modifier of function	2.11	272	929104	2.63	532
1072	FGRAMPH1_01G01889	nuclear transport factor	2.11	338.7	4.5696e+06	2.59	1043
1073	FGRAMPH1_01G23217	microsomal signal peptidase subunit	2.1	330.1	7.93166e+06	15.69	223
1074	FGRAMPH1_01G26861	60s ribosomal	2.07	320.9	1.06963e+07	6.19	291
1075	FGRAMPH1_01G04743	unnamed protein product	2.07	346.9	2.04898e+07	2.3	1131
1076	FGRAMPH1_01G18173	ornithine aminotransferase	2.06	295.8	16174663	15.56	437
1077	FGRAMPH1_01G04573	mannosyl-oligosaccharide alpha-1,2-mannosidase	2.04	305.3	2.19873e+06	2.12	614
1078	FGRAMPH1_01G21425	hypothetical protein	2.01	336.6	2.13071e+07	2.82	1028
1079	FGRAMPH1_01G26941	probable YSC84 involved in the organization of actin cytoskeleton	1.99	348.6	1.70094e+07	7.73	401
1080	FGRAMPH1_01G21717	nonribosomal peptide synthetase	1.99	483.9	3.08478e+07	2.44	1026
1081	FGRAMPH1_01G01255	methylmalonate-semialdehyde dehydrogenase	1.98	315.4	1.11674e+07	5.47	567
1082	FGRAMPH1_01G00431	hypothetical protein	1.96	324	1.785e+07	3.66	1338
1083	FGRAMPH1_01G09921	ubiquitin- ligase e3 c	1.95	344.1	2.16299e+07	2.87	1148
1084	FGRAMPH1_01G24443	40S ribosomal protein S12	1.93	241.9	5.5635e+06	20.55	146
1085	FGRAMPH1_01G25611	nicotinamide mononucleotide permease	1.93	384.7	1.73751e+07	1.84	488
1086	FGRAMPH1_01G23369	dna polymerase alpha-associated dna helicase a	1.93	205.1	1.83796e+07	6.39	1001
1087	FGRAMPH1_01G09627	neurofilament medium polypeptide	1.91	313.4	7.67332e+07	1.91	471
1088	FGRAMPH1_01G00987	inner nuclear membrane src1	1.9	293.6	3.05144e+06	1.91	681
1089	FGRAMPH1_01G07379	tryptophanyl-trna synthetase	1.88	259.9	1.5734e+07	10.64	451
1090	FGRAMPH1_01G22649	tRNA pseudouridine synthase 1	1.87	309.2	4.32777e+06	4.82	602
1091	FGRAMPH1_01G19791	eukaryotic translation initiation factor 2 subunit alpha	1.87	336.6	1.45773e+07	8.39	310
1092	FGRAMPH1_01G15045	Vacuolar morphogenesis 6	1.84	222.8	2.30536e+07	3.71	1077
1093	FGRAMPH1_01G05745	nonribosomal peptide synthetase	1.84	399.3	3.91311e+07	3.18	2325
1094	FGRAMPH1_01G02739	26s proteasome non-atpase regulatory subunit 9	1.8	268.5	982691	2.62	229
1095	FGRAMPH1_01G11841	mrna 3 -end-processing yth1	1.8	279.8	2.04795e+07	7.71	363
1096	FGRAMPH1_01G11405	hypothetical protein	1.79	160.3	2.33568e+06	6.33	300
1097	FGRAMPH1_01G25923	trichothecene 3-O-acetyltransferase	1.79	93.6	1.79945e+06	8.43	451
1098	FGRAMPH1_01G23239	related to transcriptional activator Mut3p	1.73	316.5	2.12206e+07	3.7	893
1099	FGRAMPH1_01G17891	unnamed protein product	1.71	293.9	1.17345e+07	3.65	1013

## Sheet: Biological repeat 2
Table S1. Gcn5-interacting proteins identiﬁed by the afﬁnity capture in coupling with mass spectrometry (Biological repeat 2)
Protein Rank	Gene accession number	Description	|Log Prob|	Best score	Total Intensity	Coverage%	# AA's in protein
1	FGRAMPH1_01G02095	heat shock protein 70	586.33	911.4	1.25671e+09	58.96	653
2	FGRAMPH1_01G04861	heat shock protein 90	580.02	912.2	1.42206e+09	63	700
3	FGRAMPH1_01G26169	pyruvate decarboxylase	402.12	891.8	1.08732e+09	60.7	570
4	FGRAMPH1_01G12593	cell division cycle atpase	386.89	852.8	6.94988e+08	46.73	933
5	FGRAMPH1_01G00753	histone acetyltransferase GCN5	362.15	820	1338350527	74.75	396
6	FGRAMPH1_01G10877	elongation factor 1-alpha	360.14	877.3	1.1863e+09	60.87	460
7	FGRAMPH1_01G19961	transcriptional activator spt7	342.85	760.1	7.62099e+08	40.99	1137
8	FGRAMPH1_01G04853	transcription initiation factor TFIID subunit 5	335.55	812.6	4.50064e+08	57.71	759
9	FGRAMPH1_01G18141	cell division cycle protein 48	325.07	765.2	410830686	49.82	821
10	FGRAMPH1_01G26761	elongation factor 2	317.96	753.5	8.39287e+08	44.43	844
11	FGRAMPH1_01G20565	5-methyltetrahydropteroyltriglutamate- homocysteine methyltransferase	317.22	848.7	5.76218e+08	52.87	766
12	FGRAMPH1_01G22635	acetyl-CoA carboxylase	307.62	670.9	5.20384e+08	31.04	2281
13	FGRAMPH1_01G02317	heat shock ssb1	305.8	898.3	4.28149e+08	52.28	614
14	FGRAMPH1_01G03505	plasma membrane ATPase	301.39	963.8	3.7133e+08	30.15	922
15	FGRAMPH1_01G14205	phosphoglycerate kinase	300.93	854	5.13959e+08	59.92	534
16	FGRAMPH1_01G01875	transcription factor	289.83	748.2	1.0028e+09	47.65	638
17	FGRAMPH1_01G05593	polyketide synthase	275.01	730.2	3.59676e+08	27.43	2067
18	FGRAMPH1_01G23899	pyruvate carboxylase	273.62	745.4	4.43644e+08	54.55	770
19	FGRAMPH1_01G17619	fatty acid synthase subunit beta dehydratase	250.62	837.9	2.96598e+08	26.09	2104
20	FGRAMPH1_01G14675	elongation factor 3	242.99	706	4.75054e+08	40.19	1055
21	FGRAMPH1_01G02969	glucosamine-fructose-6-phosphate aminotransferase	240.36	784	3.25311e+08	43.83	689
22	FGRAMPH1_01G26959	hypothetical protein	234.42	636.4	2.69239e+08	46.3	1270
23	FGRAMPH1_01G20639	alcohol dehydrogenase 1	216.9	933.1	5.63761e+08	63.74	353
24	FGRAMPH1_01G03837	positive cofactor 2	216.67	668.4	2.74894e+08	38.59	1039
25	FGRAMPH1_01G26617	pyrABCN	216.44	608.9	2.25771e+08	21.23	2228
26	FGRAMPH1_01G12649	polyketide synthase	210.08	824.1	2.43753e+08	20.12	2565
27	FGRAMPH1_01G27003	glucose-regulated protein	208.31	749.2	1.95403e+08	47.66	663
28	FGRAMPH1_01G18469	transcriptional adapter 2-alpha	199.3	926.6	696749029	55.18	531
29	FGRAMPH1_01G19623	heat shock protein SSC1	193.27	634.3	3.42137e+08	48.37	676
30	FGRAMPH1_01G19883	glyceraldehyde 3-phosphate dehydrogenase	188.47	922.3	4.27343e+08	42.43	436
31	FGRAMPH1_01G22929	stress ddr48	183.11	779.1	1.35338e+08	66.92	263
32	FGRAMPH1_01G05381	importin subunit beta-4	182.16	867.6	2.36644e+08	30.43	1101
33	FGRAMPH1_01G07687	C-1-tetrahydrofolate synthase	170.21	653.5	1.79614e+08	38.34	939
34	FGRAMPH1_01G19355	Transcription initiation factor TFIID subunit 12	164.83	810.7	3.59524e+08	40.63	699
35	FGRAMPH1_01G04241	acetyl-coenzyme A synthetase	158.63	912	2.19647e+08	32.63	662
36	FGRAMPH1_01G19345	atp-citrate synthase subunit 1	158.53	701.4	1.70616e+08	43.38	763
37	FGRAMPH1_01G17615	fatty acid synthase subunit alpha reductase	155.9	680.3	1.94988e+08	24.03	1856
38	FGRAMPH1_01G15409	SAGA-associated factor 29	155.77	735.5	1.52235e+08	32.62	469
39	FGRAMPH1_01G02695	atp synthase subunit mitochondrial	148.26	734.5	1.99788e+08	43.84	552
40	FGRAMPH1_01G14799	UDP-glucose 6-dehydrogenase	147.02	727.5	2.92612e+08	42.55	604
41	FGRAMPH1_01G26285	26S proteasome regulatory subunit rpn-1	146.37	746	1.81486e+08	29.51	898
42	FGRAMPH1_01G14925	pentafunctional AROM polypeptide	145.4	653.6	1.49172e+08	20.41	1568
43	FGRAMPH1_01G04891	ABC transporter ATP-binding ARB1	141.29	753.7	1.87623e+08	42.39	611
44	FGRAMPH1_01G19379	2,3-bisphosphoglycerate-independent phosphoglycerate mutase	134.76	598.8	1.33146e+08	44.38	525
45	FGRAMPH1_01G15571	aspartyl-trna synthetase	134.69	822.1	1.88356e+08	46.43	575
46	FGRAMPH1_01G25023	pyruvate kinase	133.18	655	1.87704e+08	41.3	540
47	FGRAMPH1_01G24551	actin	132.27	628.4	315873523	48.53	375
48	FGRAMPH1_01G24313	translation initiation factor 3 subunit a	131.48	633.9	1.79755e+08	34.82	1057
49	FGRAMPH1_01G26865	tubulin beta chain	129.9	670.4	1.65788e+08	35.43	446
50	FGRAMPH1_01G20853	probable ubiquitin ribosomal S27a fusion	125.92	832.6	3.43802e+08	57.79	154
51	FGRAMPH1_01G03009	carbamoyl-phosphate synthase arginine-specific large chain	124.43	783.9	1.68706e+08	29.49	1170
52	FGRAMPH1_01G10757	lysyl-tRNA synthetase	123.95	583.7	1.47722e+08	39.02	610
53	FGRAMPH1_01G03087	threonyl-tRNA synthetase	120.58	615.6	1.16709e+08	37.45	745
54	FGRAMPH1_01G06729	hypothetical protein	120.4	572.6	1.7489e+08	12.53	2858
55	FGRAMPH1_01G19307	ADP,ATP carrier protein	116.95	593.6	2.20077e+08	44.37	311
56	FGRAMPH1_01G26031	coatomer subunit alpha	116.38	657.1	1.33585e+08	26.39	1220
57	FGRAMPH1_01G06647	fructose-bisphosphate aldolase	115.81	740.7	1.22275e+08	58.61	360
58	FGRAMPH1_01G26065	aconitate hydratase	115.04	608.8	3.30167e+08	27.16	788
59	FGRAMPH1_01G24629	succinate dehydrogenase flavoprotein subunit	114.68	699.5	1.37517e+08	34.92	650
60	FGRAMPH1_01G17119	probable dead-box precursor CYT-19	114.06	569.8	1.53381e+08	38.06	670
61	FGRAMPH1_01G23329	valyl-tRNA synthetase	107.3	624.3	2.2108e+08	25.98	1093
62	FGRAMPH1_01G18347	clathrin heavy chain	107.03	614.9	1.00961e+08	19.01	1683
63	FGRAMPH1_01G24167	elongation factor Tu	101.47	713.2	9.52716e+07	50.34	445
64	FGRAMPH1_01G22713	tubulin beta chain	101.15	686.4	1.39526e+08	29.75	447
65	FGRAMPH1_01G24179	60S ribosomal protein L4-A	98.31	775.6	9.58593e+07	50	352
66	FGRAMPH1_01G03081	disulfide-isomerase	96.66	559	8.27755e+07	54.64	507
67	FGRAMPH1_01G05485	aldehyde dehydrogenase	96.52	698.8	1.38405e+08	30.71	521
68	FGRAMPH1_01G02171	histidine biosynthesis trifunctional protein	96.43	608.5	1.25831e+08	31.5	854
69	FGRAMPH1_01G02433	bifunctional purine biosynthesis protein ADE17	96.07	599.1	1.12221e+08	34.86	634
70	FGRAMPH1_01G24913	40S ribosomal protein S3aE	95.73	757.2	1.16104e+08	48.44	256
71	FGRAMPH1_01G24959	26S proteasome regulatory subunit rpn2	94.6	649.9	2.40174e+08	23.05	1154
72	FGRAMPH1_01G18995	cullin-associated nedd8-dissociated 1	92.24	608.5	1.2972e+08	22.11	1357
73	FGRAMPH1_01G27043	6-phosphofructokinase	92.06	604.8	8.51849e+07	24.39	783
74	FGRAMPH1_01G18635	isocitrate dehydrogenase subunit 1	91.61	816.1	2.28057e+08	44.44	378
75	FGRAMPH1_01G02771	6-phosphogluconate dehydrogenase	90.49	775.6	1.12627e+08	27.64	492
76	FGRAMPH1_01G19953	60S ribosomal protein L3	89.67	681.3	2.51344e+08	33.5	391
77	FGRAMPH1_01G01613	tubulin alpha chain	89.37	674.8	9.71299e+07	28.51	449
78	FGRAMPH1_01G02279	alanyl-tRNA synthetase	89.13	645.5	1.28144e+08	20.9	957
79	FGRAMPH1_01G02707	acetolactate synthase catalytic subunit	86.15	550.7	1.60085e+08	26.1	682
80	FGRAMPH1_01G23605	glycyl-tRNA synthetase 1	86.04	639	5.94345e+07	22.33	739
81	FGRAMPH1_01G01423	26S protease regulatory subunit 7	85.79	650.8	8.38433e+07	40.91	440
82	FGRAMPH1_01G23309	ATP-dependent RNA helicase eIF4A	83.42	627	1.3057e+08	41.16	396
83	FGRAMPH1_01G03885	mitochondrial phosphate carrier	83.1	878.5	7.54902e+07	29.27	369
84	FGRAMPH1_01G18739	translation initiation factor 3 subunit b	81.35	692.5	1.04463e+08	24.13	746
85	FGRAMPH1_01G12125	Sedoheptulose-1,7- chloroplastic	79.83	664	1.07656e+08	41.44	333
86	FGRAMPH1_01G06987	imidazole glycerol phosphate synthase hisHF	79.74	637.4	9.38394e+07	32.24	549
87	FGRAMPH1_01G24061	importin subunit alpha	76.36	712.3	1.69637e+08	23.19	552
88	FGRAMPH1_01G23255	afg3 family	76.05	618	1.15535e+08	22.82	885
89	FGRAMPH1_01G14983	atp synthase subunit mitochondrial	76.03	651.6	8.23337e+07	34.11	513
90	FGRAMPH1_01G20013	T-complex protein 1 subunit zeta	75.4	698.7	1.44289e+08	37.55	546
91	FGRAMPH1_01G15339	nitric oxide dioxygenase	75.37	574.5	7.63327e+07	34.22	415
92	FGRAMPH1_01G01229	phospho-2-dehydro-3-deoxyheptonate aldolase	75.36	713	9.17008e+07	32.8	375
93	FGRAMPH1_01G14207	homocitrate synthase	75.32	582.7	8.19046e+07	32.82	454
94	FGRAMPH1_01G18163	anthranilate synthase component 2	74.68	576.8	5.36828e+07	28.48	762
95	FGRAMPH1_01G17903	40S ribosomal protein S3	74.46	736.5	8.37832e+07	48.08	260
96	FGRAMPH1_01G06673	coatomer subunit beta	74.35	948.4	1.24411e+08	25.39	957
97	FGRAMPH1_01G10189	prion formation protein 1	74.29	605.8	1.1466e+08	18.31	1103
98	FGRAMPH1_01G19281	leucyl-tRNA synthetase	73.97	672.4	6.31684e+07	21.15	1116
99	FGRAMPH1_01G26749	isocitrate dehydrogenase subunit 2	73.11	659.1	132705132	26.51	381
100	FGRAMPH1_01G06657	related to acetyltransferase 1	72.33	666.6	8.32084e+07	26.81	817
101	FGRAMPH1_01G01037	tubulin alpha chain	71.5	572.5	5.1193e+07	29.14	453
102	FGRAMPH1_01G09919	probable PAB1-mRNA polyadenylate-binding	69.57	773.8	1.0855e+08	25.5	749
103	FGRAMPH1_01G24195	malate dehydrogenase (oxaloacetate-decarboxylating)(NADP+)	68.73	594.2	7.81449e+07	22.13	732
104	FGRAMPH1_01G19349	l-aminoadipate-semialdehyde dehydrogenase large subunit	67.6	525.3	6.91909e+07	22.35	1181
105	FGRAMPH1_01G06915	ADA HAT complex component 1	67.31	653.7	8.53777e+07	28.75	626
106	FGRAMPH1_01G01843	related to Het-c	67.29	660.1	6.57557e+07	17.71	875
107	FGRAMPH1_01G20763	vesicle fusion factor nsfi	66.68	632.7	8.53162e+07	26.03	822
108	FGRAMPH1_01G11155	importin-beta containing	66.63	586.4	5.48573e+07	13.88	1066
109	FGRAMPH1_01G27049	probable KAP95	66.38	630.7	1.25228e+08	13.83	875
110	FGRAMPH1_01G23415	probable transmembrane	66.31	769.8	7.17788e+07	13.27	1492
111	FGRAMPH1_01G26727	3-isopropylmalate dehydratase	65.49	637.5	6.72406e+07	25.23	777
112	FGRAMPH1_01G07331	ketol-acid reductoisomerase	65.21	596.8	6.55472e+07	31.36	405
113	FGRAMPH1_01G17401	phosphoserine aminotransferase	64.77	664	4.40227e+07	37.18	425
114	FGRAMPH1_01G25083	hypothetical protein	64.17	660	8.18363e+07	18.5	984
115	FGRAMPH1_01G20179	transport sec-24	63.61	561.2	8.16467e+07	16.63	944
116	FGRAMPH1_01G07551	homoserine kinase	63.59	679.2	7.27602e+07	29.21	356
117	FGRAMPH1_01G03255	related to ABP1-actin-binding	63.43	705.8	5.30962e+07	20.12	830
118	FGRAMPH1_01G28053	AAA family	62.99	575.8	7.54341e+07	25.23	1110
119	FGRAMPH1_01G10387	methionyl-tRNA synthetase	62.79	569.7	1.00886e+08	23.77	673
120	FGRAMPH1_01G03263	dynamin-1	62.58	485.8	8.91158e+07	23.25	813
121	FGRAMPH1_01G01601	e3 ubiquitin- ligase huwe1	62.58	578.5	1.54775e+08	5.41	3991
122	FGRAMPH1_01G04709	heat shock 70kDa 4	62.48	530.9	8.74819e+07	30.59	778
123	FGRAMPH1_01G23117	T-complex protein 1 subunit theta	61.45	553.9	7.62917e+07	30.71	547
124	FGRAMPH1_01G05203	aldehyde dehydrogenase	60.4	548.8	4.66569e+07	28.48	495
125	FGRAMPH1_01G11029	asparaginyl-tRNA synthetase	60.4	706.1	7.56103e+07	28.42	563
126	FGRAMPH1_01G23269	glycogen synthase	59.65	550.4	85204339	20.17	704
127	FGRAMPH1_01G10967	coatomer gamma-2 subunit	58.98	537.8	7.30142e+07	21.51	916
128	FGRAMPH1_01G17277	ribonucleoside-diphosphate reductase large chain	57.88	654.4	6.7663e+07	18.1	895
129	FGRAMPH1_01G06107	eukaryotic translation initiation factor 3 subunit c	57.41	543.5	1.0992e+08	20.72	859
130	FGRAMPH1_01G17343	NADH-quinone oxidoreductase chain 3	57.37	569.1	6.74631e+07	19.68	742
131	FGRAMPH1_01G17911	coatomer subunit	57.14	633.9	6.75935e+07	22.58	527
132	FGRAMPH1_01G17457	prolyl-trna synthetase	57.1	606.1	1.1209e+08	21.34	553
133	FGRAMPH1_01G07635	60S ribosomal protein L10-B	57.08	589.9	1.08566e+08	47.06	221
134	FGRAMPH1_01G23735	cell wall biogenesis phosphatase	56.94	694.1	1.29092e+08	14.07	1365
135	FGRAMPH1_01G17879	translation initiation factor 4g	56.8	575.9	4.97624e+07	12.23	1529
136	FGRAMPH1_01G04631	transporter SEC23	55.97	558.9	5.41332e+07	22.44	771
137	FGRAMPH1_01G05587	6-hydroxy-d-nicotine oxidase	55.87	709.3	9.6575e+07	25.3	506
138	FGRAMPH1_01G07031	transketolase 1	55.77	574.2	1.41234e+08	28.45	682
139	FGRAMPH1_01G01687	multidrug transporter	55.55	627.4	7.66328e+07	14.41	1548
140	FGRAMPH1_01G17803	SAGA-associated factor 73	55.47	719.5	1.10615e+08	18.54	410
141	FGRAMPH1_01G10701	probable woronin body major precursor	55.09	518.2	7.18036e+07	20.23	519
142	FGRAMPH1_01G14985	1,4-alpha-glucan branching enzyme	54.9	664	1.0053e+08	22.35	707
143	FGRAMPH1_01G09699	aminopeptidase 2	54.71	572.9	6.00368e+07	15.64	1010
144	FGRAMPH1_01G14655	dihydrolipoamide acetyltransferase component pyruvate dehydrogenase complex	54.35	541.9	6.7547e+07	28.73	456
145	FGRAMPH1_01G24229	centromere/microtubule-binding protein cbf5	54.2	725.6	33297686	19.14	486
146	FGRAMPH1_01G02165	peptidase subunit beta	54	771.4	7.59358e+07	22.57	474
147	FGRAMPH1_01G01609	vacuolar ATP synthase subunit B	54	504.3	5.23219e+07	35.22	511
148	FGRAMPH1_01G20869	homoaconitase	53.97	590.2	57192126	16.49	776
149	FGRAMPH1_01G22465	linear gramicidin synthase subunit d	53.95	563	4.96567e+07	14.66	1282
150	FGRAMPH1_01G24035	mitochondrial carrier	53.85	543.7	6.29188e+07	19.57	695
151	FGRAMPH1_01G20773	nucleolar protein NOP5	53.77	641.7	7.05616e+07	21.31	596
152	FGRAMPH1_01G01427	cytochrome c1	53.7	548.4	4.67012e+07	36.34	322
153	FGRAMPH1_01G04011	chorismate synthase	53.56	623.2	6.41073e+07	41.01	395
154	FGRAMPH1_01G09865	nitrite reductase	53.48	574.7	8.31376e+07	14.43	1088
155	FGRAMPH1_01G17755	choline dehydrogenase	53.32	558.2	5.96085e+07	22.47	543
156	FGRAMPH1_01G14529	NAD-specific glutamate dehydrogenase	53.13	586.7	7.33817e+07	12.58	1049
157	FGRAMPH1_01G23525	60S ribosomal L2	53.01	510.7	1.78744e+08	40.98	244
158	FGRAMPH1_01G20351	tryptophan synthase	52.88	574.8	3.88332e+07	16.3	718
159	FGRAMPH1_01G14975	2-oxoglutarate dehydrogenase E1 component	52.84	616.9	8.69285e+07	13.99	1051
160	FGRAMPH1_01G20425	26S protease regulatory subunit 6B	52.62	529.3	8.76831e+07	30.4	421
161	FGRAMPH1_01G11345	transcriptional activator SPT8	52.11	688.8	8.51304e+07	12.98	709
162	FGRAMPH1_01G11747	peroxidase/catalase 2	52.06	605.2	4.92424e+07	18.1	801
163	FGRAMPH1_01G27377	acetyl-CoA acetyltransferase IB	51.89	623.7	6.15555e+07	39.39	396
164	FGRAMPH1_01G13581	nonribosomal peptide synthetase	51.59	581.9	5.06384e+07	15.38	1242
165	FGRAMPH1_01G06813	transcriptional coactivator HFI1 ADA1	51.12	548.1	6.30788e+07	24.72	449
166	FGRAMPH1_01G03515	nucleoporin-interacting nic96	51	586.3	5.65007e+07	16.3	1166
167	FGRAMPH1_01G03321	enolase	50.82	653.1	3.66648e+07	34.93	438
168	FGRAMPH1_01G10659	transcription factor	50.73	671.8	4.12958e+07	15.03	885
169	FGRAMPH1_01G14559	external NADH-ubiquinone oxidoreductase 1	50.37	508.2	6.29323e+07	20.35	575
170	FGRAMPH1_01G23225	ATP-dependent RNA helicase DED1	50.04	562.1	6.20303e+07	22.07	675
171	FGRAMPH1_01G18017	heat shock protein HSP98	49.98	528.5	63539555	16.34	924
172	FGRAMPH1_01G10065	60S ribosomal protein L8	49.67	539.7	9.63261e+07	48.09	262
173	FGRAMPH1_01G20577	mrna export mlo3	49.34	589	5.09498e+07	35.97	253
174	FGRAMPH1_01G19343	ATP-citrate synthase subunit 2	48.75	739.7	3.54308e+07	25.56	489
175	FGRAMPH1_01G27597	ser thr phosphatase	48.37	537.5	52111432	25.07	682
176	FGRAMPH1_01G04899	26S protease regulatory subunit 4	48.06	646.1	83755493	27.17	449
177	FGRAMPH1_01G03423	homoisocitrate dehydrogenase	47.68	631.8	1.03471e+08	28.37	356
178	FGRAMPH1_01G17513	hypothetical protein FPSE_07216	47.56	536.3	3.65525e+07	10.04	1066
179	FGRAMPH1_01G20103	eukaryotic translation initiation factor 2A	47	696.1	4.55576e+07	14.64	676
180	FGRAMPH1_01G23313	eukaryotic translation initiation factor 2 subunit gamma	46.79	608.4	44071679	28.09	509
181	FGRAMPH1_01G11675	Triacylglycerol lipase	46.78	759.9	4.3224e+07	27.17	541
182	FGRAMPH1_01G24133	chromosome segregation	46.07	704	3.83396e+07	9.81	958
183	FGRAMPH1_01G04531	60S ribosomal protein L17	46.04	527.7	4.90675e+07	52.43	185
184	FGRAMPH1_01G11757	mfs sp sugar:h+ symporter	45.92	617.9	2.82097e+07	15.37	527
185	FGRAMPH1_01G20299	isoleucyl-tRNA synthetase	45.54	539.6	6.62582e+07	14.38	1099
186	FGRAMPH1_01G14563	atp-dependent rna helicase dbp2	45.42	579.9	6.25799e+07	23.1	554
187	FGRAMPH1_01G26669	glycogen phosphorylase	45.37	573.8	3.92292e+07	15.14	885
188	FGRAMPH1_01G06101	40S ribosomal protein S14	45.34	670	3.83487e+07	36.42	151
189	FGRAMPH1_01G19857	heat shock protein 60	45.29	516.2	4.80614e+07	22.49	587
190	FGRAMPH1_01G19697	ATP-dependent protease La	45.2	681.7	5.57469e+07	14.22	1097
191	FGRAMPH1_01G18741	T-complex protein 1 subunit beta	44.54	536.1	1.27314e+07	22.54	528
192	FGRAMPH1_01G27265	disulfide isomerase-related A	43.56	662.7	4.3724e+07	18.7	524
193	FGRAMPH1_01G19255	UDP-galactopyranose mutase	43.04	583.3	4.80048e+07	21.32	516
194	FGRAMPH1_01G10359	eukaryotic peptide chain release factor GTP-binding subunit	43	485.7	5.85307e+07	25.42	712
195	FGRAMPH1_01G19899	transport SEC31	42.96	517.8	8.20644e+07	12.83	1294
196	FGRAMPH1_01G16855	N-acetyl-gamma-glutamyl-phosphate reductase	42.42	798.3	3.32835e+07	25.83	391
197	FGRAMPH1_01G06377	DNA-directed RNA polymerase	41.7	571.4	4.79622e+07	15.6	1269
198	FGRAMPH1_01G23739	related to MKT1	41.69	561	1.55496e+07	15.1	788
199	FGRAMPH1_01G03647	phospho-2-dehydro-3-deoxyheptonate aldolase	41.61	629.9	8.24956e+07	27.51	469
200	FGRAMPH1_01G03695	40S ribosomal protein S2	41.59	569.2	9.67407e+07	36.58	257
201	FGRAMPH1_01G20357	aspartate aminotransferase	41.38	579.1	4.44395e+07	36.34	388
202	FGRAMPH1_01G02743	GTP-binding nuclear protein GSP1/Ran	40.96	676.7	8.33489e+07	27.78	216
203	FGRAMPH1_01G02647	FK506-binding protein	40.29	532	3.05499e+07	17.58	495
204	FGRAMPH1_01G06205	hypothetical protein	39.99	531.3	4.99129e+07	15.04	904
205	FGRAMPH1_01G22501	anthranilate synthase component 1	39.91	624.8	5.0585e+07	15.8	576
206	FGRAMPH1_01G18055	40S ribosomal protein S20	39.87	623.9	7.3444e+07	58.62	116
207	FGRAMPH1_01G06691	26S protease regulatory subunit 6A	39.58	554.5	6.31832e+07	30.94	459
208	FGRAMPH1_01G17461	T-complex protein 1 subunit alpha	39.57	617.8	5.24941e+07	18.94	565
209	FGRAMPH1_01G14031	pyrroline-5-carboxylate reductase	39.46	547.9	5.45237e+07	32.38	281
210	FGRAMPH1_01G05513	gnat family	39.26	673.2	2.00317e+07	30.88	285
211	FGRAMPH1_01G19225	T-complex protein 1 subunit gamma	39.19	516.8	8.39749e+07	30.3	538
212	FGRAMPH1_01G03251	eukaryotic translation initiation factor 3 subunit 7	38.85	682.2	1.85793e+08	20.49	576
213	FGRAMPH1_01G18477	hypothetical protein	38.84	547.2	5.76783e+07	13.41	1402
214	FGRAMPH1_01G07327	chitin synthase 1	38.53	551.7	6.87368e+07	15.58	905
215	FGRAMPH1_01G05955	sulfite reductase subunit beta	38.35	414.4	4.74534e+07	7.95	1535
216	FGRAMPH1_01G23387	f-type h+-transporting atpase subunit gamma	38.19	666.9	2.26673e+07	22.26	301
217	FGRAMPH1_01G24141	vacuolar protein sorting-associated protein 1	38.07	554.2	6.32681e+07	13.38	695
218	FGRAMPH1_01G19357	26s proteasome regulatory subunit n3	38.06	715.9	5.70572e+07	23.05	551
219	FGRAMPH1_01G05903	cation-transporting ATPase 4	38.05	520.7	6.33104e+07	10.71	1316
220	FGRAMPH1_01G11369	ubiquitin homeostasis lub1	38.03	614.7	3.67286e+07	18.57	770
221	FGRAMPH1_01G17899	phenylalanyl-tRNA synthetase beta chain	38.01	541.6	95730537	18.55	609
222	FGRAMPH1_01G02967	26S protease subunit rpt4	37.95	614	4.61048e+07	28.9	391
223	FGRAMPH1_01G26869	GCN20 protein	37.88	600.2	3.13953e+07	20.67	750
224	FGRAMPH1_01G10513	ATP-dependent RNA helicase SUB2	37.78	701.4	4.50393e+07	16.73	556
225	FGRAMPH1_01G02547	heat shock protein 78	37.58	573.2	5.72683e+07	14.2	789
226	FGRAMPH1_01G12697	long-chain acyl- synthetase	37.5	440.6	4.816e+07	17.83	690
227	FGRAMPH1_01G20049	xylulose-5-phosphate phosphoketolase	37.38	540.8	7.58544e+07	18.93	819
228	FGRAMPH1_01G16705	hypothetical protein	37.04	628.6	4.3335e+07	8.3	1615
229	FGRAMPH1_01G26291	exportin 1	36.89	536	1.82361e+07	8.44	971
230	FGRAMPH1_01G26705	vacuolar sorting-associated 17	36.77	433.7	3.41333e+07	17.05	610
231	FGRAMPH1_01G23721	vacuolar ATP synthase catalytic subunit A	36.29	513.2	3.43187e+07	14.43	804
232	FGRAMPH1_01G26417	hypothetical protein	36.24	624.1	4.29045e+07	12.02	657
233	FGRAMPH1_01G04431	trans-carveol dehydrogenase	36.21	576.9	1.67735e+07	37.81	283
234	FGRAMPH1_01G02945	serine/threonine-protein kinase cot-1	35.93	634.7	5.48699e+07	19.72	639
235	FGRAMPH1_01G06563	hypothetical protein	35.8	558.3	3.54072e+07	10.96	903
236	FGRAMPH1_01G07781	probable prohibitin PHB1	35.18	491.6	2.13077e+07	32.14	280
237	FGRAMPH1_01G19937	acetolactate synthase small subunit	34.64	592.9	1.86133e+07	22.44	312
238	FGRAMPH1_01G09513	acetyl-CoA hydrolase	34.41	618.5	4.04217e+07	19.01	526
239	FGRAMPH1_01G03069	tyrosine 3-monooxygenase tryptophan 5-monooxygenase activation	34.39	563.6	5.09401e+07	30.77	273
240	FGRAMPH1_01G02011	60S ribosomal L23	34.24	518.3	4.9746e+07	30.22	139
241	FGRAMPH1_01G01853	N-acetyltransferase 10	33.79	462.9	1.69445e+07	7.77	1068
242	FGRAMPH1_01G11961	hypothetical protein	33.65	537.5	2.87371e+07	17.05	387
243	FGRAMPH1_01G06001	glucose repression regulatory tup1	33.5	461.1	5.25549e+07	20.84	619
244	FGRAMPH1_01G20849	SIK1 protein	33.18	662.2	3.12733e+07	22.24	508
245	FGRAMPH1_01G11835	cytochrome p450 oxidoreductase	33.06	599.1	1.67477e+07	12.65	506
246	FGRAMPH1_01G17687	mannose-1-phosphate guanylyltransferase	33.05	634.8	4.47114e+07	30.13	448
247	FGRAMPH1_01G06687	trna ligase	32.92	457.7	3.6873e+07	11.67	797
248	FGRAMPH1_01G14607	60s ribosomal l34	32.88	547.3	5.60341e+07	37.93	116
249	FGRAMPH1_01G04529	rrna 2 -o-methyltransferase fibrillarin	32.85	640.5	2.77927e+07	19.75	324
250	FGRAMPH1_01G17785	TIF31 like	32.62	544.9	3.99505e+07	6.79	1281
251	FGRAMPH1_01G27379	elongation factor 2	32.56	481	4.29142e+07	12.92	983
252	FGRAMPH1_01G03077	cytochrome c peroxidase	31.92	671.5	2.40862e+07	24.86	358
253	FGRAMPH1_01G17073	kinesin heavy chain	31.89	629.9	4.79428e+07	11.02	935
254	FGRAMPH1_01G24371	u3 small nucleolar rna-associated 10	31.81	628.1	3.18073e+07	7.09	1806
255	FGRAMPH1_01G25217	hypothetical protein	31.53	459.1	4.18164e+07	8.96	1273
256	FGRAMPH1_01G24889	D-3-phosphoglycerate dehydrogenase 2	31.48	435.9	4.89129e+07	20.13	472
257	FGRAMPH1_01G13029	hypothetical protein	31.31	546.1	20806841	17.42	574
258	FGRAMPH1_01G01013	phosphoglucomutase	31.27	557.2	2.75699e+07	18.26	553
259	FGRAMPH1_01G19999	T-complex protein 1 subunit eta	31.06	501.1	7.50834e+07	17.81	556
260	FGRAMPH1_01G02753	phenylalanyl-tRNA synthetase alpha chain	30.99	499.9	3.7333e+07	18.4	511
261	FGRAMPH1_01G13947	tri15- transcription factor	30.89	686.3	3.38321e+07	18.58	323
262	FGRAMPH1_01G04597	related to TATA-binding associated factor 2N	30.75	765.4	3.08334e+07	23.48	345
263	FGRAMPH1_01G16933	pyridoxine biosynthesis protein PDX1	30.73	675.5	4.77372e+07	20.26	311
264	FGRAMPH1_01G28129	transcription initiation factor tfiid subunit 6	30.64	518.3	3.48522e+07	17.06	463
265	FGRAMPH1_01G22963	NTF2 and RRM domain-containing	30.46	694.3	1.37843e+07	15.06	538
266	FGRAMPH1_01G06853	import receptor	30.02	684.9	3.62856e+07	15.16	620
267	FGRAMPH1_01G04753	lupus la	29.87	538.3	5.06879e+07	22.97	444
268	FGRAMPH1_01G06855	related to snare syn	29.52	727	3.45207e+07	21.63	319
269	FGRAMPH1_01G11109	probable cytoskeleton assembly control SLA2	29.5	489.1	5.07594e+07	16.51	1054
270	FGRAMPH1_01G10235	Heat shock partial	29.5	460.9	7.94457e+07	14.63	745
271	FGRAMPH1_01G05061	60S ribosomal protein L16	29.28	467.5	5.90475e+07	43.07	202
272	FGRAMPH1_01G14449	galactokinase	29.24	478.6	1.67802e+07	19.01	526
273	FGRAMPH1_01G27691	3-hydroxy-3-methylglutaryl-coenzyme A reductase	29.13	626.9	4.41586e+07	8.72	1181
274	FGRAMPH1_01G02085	SEY1 protein	29.07	582.2	1.36649e+07	11.18	859
275	FGRAMPH1_01G07249	ATP-dependent RNA helicase DBP5	28.93	572.5	3.40025e+07	14.96	488
276	FGRAMPH1_01G23825	40S ribosomal protein S13-1	28.9	570.9	4.63892e+07	38.41	151
277	FGRAMPH1_01G04703	nitrate reductase	28.81	600.9	2.7491e+07	12.89	892
278	FGRAMPH1_01G25041	peroxiredoxin PRX1	28.72	666.1	5.07977e+07	21.97	264
279	FGRAMPH1_01G03169	glucose-6-phosphate 1-dehydrogenase	28.61	650.9	8.79449e+07	16.73	490
280	FGRAMPH1_01G20387	pre-mRNA-splicing factor ATP-dependent RNA helicase PRP43	28.56	531.8	2.83522e+07	9.11	768
281	FGRAMPH1_01G01281	hexokinase	28.25	583.8	3.46007e+07	10.81	481
282	FGRAMPH1_01G01095	S-adenosylmethionine synthetase	28.07	646.7	5.15002e+07	20.4	402
283	FGRAMPH1_01G03745	dolichyl-phosphate-mannose-protein mannosyltransferase 2	28.01	605.5	3.5922e+07	17.41	741
284	FGRAMPH1_01G06783	neutral trehalase	27.89	565.3	5.05741e+07	18.43	738
285	FGRAMPH1_01G23275	like subfamily a member 2	27.8	530	3.43099e+07	13.67	417
286	FGRAMPH1_01G10219	long-chain acyl- synthetase	27.74	522.2	3.97507e+07	13.81	695
287	FGRAMPH1_01G07495	leukotriene a-4 hydrolase	27.48	543.2	2.66611e+07	13.62	639
288	FGRAMPH1_01G26573	agc pkc kinase	27.46	615.2	2.60886e+07	13.38	1151
289	FGRAMPH1_01G01603	40S ribosomal protein S6-B	27.35	479.3	6.57658e+07	29.71	239
290	FGRAMPH1_01G28193	calcium-transporting ATPase 3	27.29	518.2	21133842	12.54	1069
291	FGRAMPH1_01G11661	unnamed protein product	27.2	449.6	6.32182e+07	18.99	537
292	FGRAMPH1_01G10545	60s ribosomal protein L24	27.18	561.1	4.52771e+07	43.75	160
293	FGRAMPH1_01G20005	ribosomal subunit s4	27.16	509.3	4.06347e+07	11.62	680
294	FGRAMPH1_01G04719	eukaryotic translation initiation factor 5A	26.95	687.5	5.78087e+07	28.05	164
295	FGRAMPH1_01G10051	unnamed protein product	26.91	567.8	7.06582e+07	7.36	2188
296	FGRAMPH1_01G18421	related to hyp1	26.81	469.7	6.39891e+07	11.71	897
297	FGRAMPH1_01G18365	DNA-directed RNA polymerase I subunit RPA2	26.76	566.2	30212146	8.42	1200
298	FGRAMPH1_01G03841	translation initiation factor eIF-2B subunit gamma	26.62	546.9	3.58975e+07	18.33	551
299	FGRAMPH1_01G06331	ATP-dependent RNA helicase DBP3	26.56	532.9	4.74806e+07	16.7	581
300	FGRAMPH1_01G02639	rna-binding rnc1	26.38	654.5	1.84444e+07	12.87	474
301	FGRAMPH1_01G07751	ubiquinol-cytochrome c reductase subunit 7	26.3	658.6	2.58902e+07	42.28	123
302	FGRAMPH1_01G24019	uridylate kinase	26.07	456.8	7.04022e+06	20.44	225
303	FGRAMPH1_01G05577	metal resistance ycf1	26.06	600.3	10990616	4.95	1476
304	FGRAMPH1_01G23567	actin cytoskeleton-regulatory complex pan1	26.02	414.2	26695020	10.48	1470
305	FGRAMPH1_01G13497	o-methylsterigmatocystin oxidoreductase	25.96	495.2	1.7032e+07	14.66	532
306	FGRAMPH1_01G11301	pyruvate dehydrogenase E1 component subunit beta	25.92	539.2	2.56101e+07	17.1	386
307	FGRAMPH1_01G23971	DNA replication licensing factor mcm7	25.6	474.2	3.44365e+07	13.32	811
308	FGRAMPH1_01G26119	cystathionine gamma-synthase	25.55	413.3	2.68706e+07	16.94	602
309	FGRAMPH1_01G20181	mitogen-activated protein kinase	25.49	496.4	3.86755e+07	21.13	355
310	FGRAMPH1_01G04077	dicarboxylic amino acid permease	25.31	484.6	2.51093e+07	13.09	573
311	FGRAMPH1_01G23207	related to centractin (ARP1)	25.26	480.4	2.80487e+07	13.88	634
312	FGRAMPH1_01G03925	26S protease regulatory subunit 8	25.21	452.5	3.08495e+07	23.39	389
313	FGRAMPH1_01G03607	zinc-finger protein ZPR1	25.13	551.1	1.75239e+07	10.14	483
314	FGRAMPH1_01G22651	40S ribosomal protein S7	25.03	474.3	5.66228e+07	38.92	203
315	FGRAMPH1_01G23799	nucleolar 9	24.84	447	3.03185e+07	13.31	759
316	FGRAMPH1_01G06633	GTP-binding OLA1	24.8	463.9	2.35878e+07	16.5	394
317	FGRAMPH1_01G19301	40S ribosomal protein S5-B	24.69	604.5	4.76529e+07	10.8	213
318	FGRAMPH1_01G22873	Suppressor STM1	24.5	563.5	6.00769e+07	29.91	321
319	FGRAMPH1_01G17949	pyruvate dehydrogenase E1 component subunit alpha	24.49	631.6	3.34243e+07	15.4	409
320	FGRAMPH1_01G08341	vacuolar sorting-associated	24.48	523.3	5.39008e+07	6.32	3213
321	FGRAMPH1_01G27019	T-complex protein 1 subunit epsilon	24.47	583.2	130923679	12.86	552
322	FGRAMPH1_01G06159	elongation factor 2	24.32	458.6	2.03388e+07	6.79	1060
323	FGRAMPH1_01G18325	succinate dehydrogenase iron-sulfur protein	24.3	417.4	5.20597e+07	27.7	278
324	FGRAMPH1_01G20713	succinyl-CoA ligase beta-chain	24.3	654.5	3.16339e+07	17.53	445
325	FGRAMPH1_01G19889	helicase 2	24.26	497.8	2.72481e+07	20.72	473
326	FGRAMPH1_01G20817	saccharopine dehydrogenase	24.08	446.8	4.66967e+07	26.41	390
327	FGRAMPH1_01G03497	citrate synthase	23.96	599.5	1.97625e+07	12.34	470
328	FGRAMPH1_01G10643	40S ribosomal protein S4	23.87	447.8	4.0771e+07	38.7	261
329	FGRAMPH1_01G12487	primary-amine oxidase	23.85	408.6	26472143	16.84	683
330	FGRAMPH1_01G26663	cullin-1	23.84	480.2	7.83869e+07	12.15	757
331	FGRAMPH1_01G24535	kinase gsk3	23.65	669	3.87459e+07	16.75	394
332	FGRAMPH1_01G18303	dna repair transcription mms19	23.56	498.7	1.37487e+07	6.44	1164
333	FGRAMPH1_01G19955	transcription factor	23.53	514.2	1.87331e+07	6.86	875
334	FGRAMPH1_01G06867	asparagine synthetase 2	23.52	657.8	6.58762e+07	11.23	579
335	FGRAMPH1_01G07527	S-(hydroxymethyl)glutathione dehydrogenase	23.5	485	3.22303e+07	20.31	384
336	FGRAMPH1_01G23515	eukaryotic peptide chain release factor subunit 1	23.14	548.8	2.86182e+07	15.4	435
337	FGRAMPH1_01G13827	3-oxoacyl- acyl-carrier- reductase	23.07	482.4	2.95749e+07	18.79	282
338	FGRAMPH1_01G05615	hypothetical protein	22.78	641.2	34825132	21.52	474
339	FGRAMPH1_01G06011	malate dehydrogenase	22.68	515.5	14650434	18.48	330
340	FGRAMPH1_01G20613	60s ribosomal l26	22.65	447.4	5.01765e+07	38.15	173
341	FGRAMPH1_01G27519	hydroxymethylglutaryl-CoA synthase	22.63	458.9	3.62246e+07	19.52	456
342	FGRAMPH1_01G04711	translation initiation factor 5b	22.61	677.8	4.33223e+07	6.68	1048
343	FGRAMPH1_01G02817	phosphoacetylglucosamine mutase	22.59	534	2.51574e+07	21.04	537
344	FGRAMPH1_01G07523	aconitate hydratase	22.57	464.9	5.01812e+07	13.32	811
345	FGRAMPH1_01G04141	hypothetical protein	22.48	669.3	1.67552e+07	8.16	588
346	FGRAMPH1_01G17897	phosphatase PP2A regulatory subunit A	22.38	498.2	39415444	14.77	623
347	FGRAMPH1_01G04903	succinyl-CoA ligase subunit alpha-1	22.23	518.5	6.2396e+07	25.23	329
348	FGRAMPH1_01G26807	electron transfer flavoprotein subunit beta	22.13	597.3	1.68286e+07	11.24	258
349	FGRAMPH1_01G25017	wd containing	21.94	626.9	1.18051e+07	10.14	661
350	FGRAMPH1_01G09537	hypoxanthine guanine phosphoribosyltransferase	21.9	516.4	4.13791e+07	20.59	204
351	FGRAMPH1_01G18643	transcription factor	21.88	485.8	3.3892e+07	14.02	435
352	FGRAMPH1_01G03135	sarcoplasmic/endoplasmic reticulum calcium ATPase 2	21.82	418.5	3.12589e+07	13.14	997
353	FGRAMPH1_01G23969	peroxisome biosynthesis	21.79	546.8	29398700	7.94	1209
354	FGRAMPH1_01G17869	cmgc dyrk yak kinase	21.76	388.1	2.19176e+07	11.25	898
355	FGRAMPH1_01G19121	TOB3 (member of AAA-ATPase family)	21.59	454	2.19392e+07	13.46	713
356	FGRAMPH1_01G17223	RUVB1_GIBZE ame: Full	21.37	464	1.03848e+07	17.69	458
357	FGRAMPH1_01G07525	nuclear pore complex subunit Nup85	21.25	486.4	1.71653e+07	6.94	1081
358	FGRAMPH1_01G03271	nuclear pore	21.22	376.9	2.33136e+07	9.04	907
359	FGRAMPH1_01G04643	adenylate cyclase-associated 70k	21.07	598.7	1.84155e+07	11.15	529
360	FGRAMPH1_01G20121	translation initiation factor eif-2b subunit epsilon	21.01	620.5	6.51229e+07	16.96	743
361	FGRAMPH1_01G26037	probable beta karyopherin	20.99	618.2	2.13291e+07	4.74	1096
362	FGRAMPH1_01G05841	monodehydroascorbate reductase	20.93	493	1.95354e+07	14.66	573
363	FGRAMPH1_01G18335	hypothetical protein	20.92	437.7	2.0599e+07	11.8	449
364	FGRAMPH1_01G19627	signal recognition particle subunit srp68	20.9	461	2.62029e+07	10.14	621
365	FGRAMPH1_01G11381	vault poly	20.86	484.9	3.80597e+07	5.65	1045
366	FGRAMPH1_01G17193	GTP-binding protein 1	20.86	497	6.4482e+06	10.24	371
367	FGRAMPH1_01G01213	serine/threonine-protein kinase SCH9	20.84	437.6	41022253	8.59	896
368	FGRAMPH1_01G04735	argininosuccinate synthase	20.78	621.6	2.93856e+07	11.24	418
369	FGRAMPH1_01G19475	arginine biosynthesis mitochondrial	20.72	492.3	3.17262e+07	16.15	452
370	FGRAMPH1_01G03061	Tether containing UBX domain for GLUT4	20.67	519.2	2.05748e+07	16.7	509
371	FGRAMPH1_01G14933	dna-directed rna polymerase i subunit rpa1	20.66	473.8	3.07348e+07	6.85	1694
372	FGRAMPH1_01G01267	inorganic pyrophosphatase	20.42	402.8	24239091	15.87	397
373	FGRAMPH1_01G01953	Peptidyl-prolyl cis-trans mitochondrial	20.31	488.7	1.01688e+07	41.07	224
374	FGRAMPH1_01G09693	phospho-2-dehydro-3-deoxyheptonate aldolase	20.23	593.5	2.18447e+07	20	365
375	FGRAMPH1_01G13859	peroxidase/catalase 2	20.17	487.7	2.06032e+07	11.58	777
376	FGRAMPH1_01G07717	hypothetical protein	19.99	501	2.93154e+07	36.1	205
377	FGRAMPH1_01G24419	D-lactate dehydrogenase 2	19.98	561.8	1.76231e+07	9.55	555
378	FGRAMPH1_01G06337	ubiquitin thiolesterase	19.97	497.5	2.30104e+07	12.66	774
379	FGRAMPH1_01G06015	phosphoribosylformylglycinamidine cyclo-ligase	19.96	419.6	1.99165e+07	12.3	797
380	FGRAMPH1_01G07201	casein kinase I isoform gamma-2	19.93	450.4	26908317	18.32	453
381	FGRAMPH1_01G06085	pre-mRNA-processing-splicing factor 8	19.9	435.9	4.41321e+07	7.3	2370
382	FGRAMPH1_01G00721	u3 small nucleolar rna-associated 4	19.89	443.1	3.7936e+07	8.86	869
383	FGRAMPH1_01G25999	trehalose 6-phosphate synthase	19.83	459.4	22754352	11.29	886
384	FGRAMPH1_01G02993	pre-mrna-splicing factor brr2	19.81	496.1	5.98391e+07	6.3	2206
385	FGRAMPH1_01G16925	hypothetical protein	19.77	505.1	5.10918e+07	10.46	841
386	FGRAMPH1_01G26941	probable YSC84 involved in the organization of actin cytoskeleton	19.73	448.5	1.17664e+07	12.22	401
387	FGRAMPH1_01G23963	translation initiation factor RLI1	19.67	533.9	7.06942e+07	18.62	607
388	FGRAMPH1_01G18395	40S ribosomal protein S17	19.67	575.6	5.60925e+07	44.52	146
389	FGRAMPH1_01G24731	elongation factor 1-gamma 1	19.6	501	1.90143e+07	9.88	425
390	FGRAMPH1_01G18233	metal resistance protein YCF1	19.59	429.9	1.61484e+07	6.27	1547
391	FGRAMPH1_01G14683	hypothetical protein	19.58	460.3	1.06685e+07	7.29	1029
392	FGRAMPH1_01G28055	unnamed protein product	19.5	591.6	1.88126e+07	12.54	678
393	FGRAMPH1_01G23439	40S ribosomal S18	19.43	554	2.71672e+07	45.51	156
394	FGRAMPH1_01G14577	40S ribosomal protein S16	19.28	568.4	2.70312e+07	31.47	143
395	FGRAMPH1_01G26809	carbamoyl-phosphate synthase	19.27	491.9	1.40202e+07	15.35	456
396	FGRAMPH1_01G12443	sulfide quinone reductase	19.24	562.6	12085907	13	446
397	FGRAMPH1_01G07339	replication factor a1	19.21	447.2	1.04447e+07	8.24	607
398	FGRAMPH1_01G02503	Nuclear localization sequence-binding	19.13	513	1.88341e+07	13.63	499
399	FGRAMPH1_01G04373	Cytosine deaminase	19.06	512.8	4.28635e+07	14.04	456
400	FGRAMPH1_01G06825	hypothetical protein	19.02	413.5	1.72567e+07	9.66	766
401	FGRAMPH1_01G24859	msp1	18.83	529.1	3.13884e+07	8.71	919
402	FGRAMPH1_01G02301	DNA-directed RNA polymerase II largest subunit	18.81	405.4	45579973	9.39	1758
403	FGRAMPH1_01G03005	nuclear localization 4	18.8	603.1	9.9643e+06	7.56	648
404	FGRAMPH1_01G18165	nucleoporin Nup184	18.75	459.1	2.40005e+07	4.95	1818
405	FGRAMPH1_01G04959	dihydroxy-acid dehydratase	18.68	546.7	3.31189e+07	13.88	598
406	FGRAMPH1_01G26277	NADPH-cytochrome P450 reductase	18.62	538.9	2.19205e+07	8.96	692
407	FGRAMPH1_01G17051	u3 snornp	18.61	514.3	3.53463e+07	10.58	1040
408	FGRAMPH1_01G12277	isotrichodermin C-15 hydroxylase (cytochrome P-450 monooxygenase CYP65A1)	18.58	458.7	3.69753e+07	16.53	490
409	FGRAMPH1_01G09685	rap1 gtpase-gdp dissociation stimulator 1	18.58	476.6	1.28634e+07	9.13	657
410	FGRAMPH1_01G24819	tyrosyl-tRNA synthetase	18.48	487.7	3.00133e+07	13.57	398
411	FGRAMPH1_01G19911	40s ribosomal s10-b	18.37	446.5	1.76298e+07	27.88	165
412	FGRAMPH1_01G25953	CDP-alcohol phosphatidyltransferase class-I family	18.36	447.9	5.08199e+07	13.01	492
413	FGRAMPH1_01G01413	heat shock 16	18.2	659.9	8.0136e+06	24.05	341
414	FGRAMPH1_01G06617	vacuolar -sorting vps35	18.18	465.8	2.61434e+07	5.76	902
415	FGRAMPH1_01G02391	related to tag-253	18.17	548.8	1.28441e+07	6.81	323
416	FGRAMPH1_01G07645	spermidine synthase	18.04	526.8	3.34976e+07	14.07	391
417	FGRAMPH1_01G18113	nuclear pore complex subunit	18.04	556.3	1.61041e+07	4.87	1664
418	FGRAMPH1_01G19335	cell division control protein 10	18.01	565.1	7.56531e+06	15.38	338
419	FGRAMPH1_01G23215	5 -3 exoribonuclease 1	18	410.8	5.14701e+07	8.69	1370
420	FGRAMPH1_01G11659	hypothetical protein	18	412.3	3.75579e+06	4.7	574
421	FGRAMPH1_01G20031	superkiller 3	17.91	623.5	2.16077e+07	3.45	1421
422	FGRAMPH1_01G20477	ATP-dependent RNA helicase DHH1	17.53	662.9	2.63012e+07	13.22	522
423	FGRAMPH1_01G20745	exportin-1	17.49	448.1	3.32846e+07	9.27	1079
424	FGRAMPH1_01G09687	60s ribosomal l13	17.43	395.7	4.23599e+07	36.79	212
425	FGRAMPH1_01G01691	40S ribosomal protein S11	17.35	631.7	1.96524e+07	33.33	180
426	FGRAMPH1_01G03523	glutamate synthase precursor	17.32	476.9	3.78802e+07	5.73	2113
427	FGRAMPH1_01G06485	cell cycle control	17.26	645.7	1.02087e+07	7.14	476
428	FGRAMPH1_01G13879	hypothetical protein FPSE_06622	17.12	650.9	1.24865e+07	15.66	415
429	FGRAMPH1_01G05599	dimethylaniline monooxygenase 3	17.07	476.1	5.25326e+07	16.51	527
430	FGRAMPH1_01G26389	nad-dependent aldehyde dehydrogenase	16.95	600.7	7.91191e+06	9.21	467
431	FGRAMPH1_01G24303	serine/threonine-protein phosphatase PP1	16.92	510.9	1.18468e+07	16.36	324
432	FGRAMPH1_01G03075	related to PRP39-pre-mRNA splicing factor	16.9	501.3	2.95132e+07	12.44	587
433	FGRAMPH1_01G24323	ribosome-interacting gtpase 1	16.87	595.2	8.43056e+06	12.08	389
434	FGRAMPH1_01G17463	cytochrome b-c1 complex subunit mitochondrial	16.84	450.3	2.24791e+07	21.7	235
435	FGRAMPH1_01G18843	n-acetyltransferase gcn5	16.8	523.8	1.06571e+07	20.94	191
436	FGRAMPH1_01G03421	elongation factor G 1	16.73	475.1	1.02264e+07	6.74	786
437	FGRAMPH1_01G18901	coatomer subunit beta	16.72	472.5	25852126	6.03	846
438	FGRAMPH1_01G23661	related to poly(rC)-binding 3	16.69	499.8	3.9413e+07	16.67	372
439	FGRAMPH1_01G07911	GMP synthase	16.63	412.5	3.24483e+07	15.78	545
440	FGRAMPH1_01G20625	g2 m phase checkpoint control	16.56	484.9	21952066	18.64	558
441	FGRAMPH1_01G17865	RNA recognition domain-containing	16.52	577.6	20495144	10.78	473
442	FGRAMPH1_01G01277	oligosaccharyl transferase complex subunit ost4	16.51	539.7	2.23149e+07	9.53	493
443	FGRAMPH1_01G24205	large subunit GTPase 1	16.45	358	2.7981e+07	12.76	666
444	FGRAMPH1_01G05589	major facilitator superfamily transporter	16.37	540.4	2.06285e+07	7.9	544
445	FGRAMPH1_01G17881	Intron-binding aquarius	16.36	474.9	1.07246e+07	6.13	1436
446	FGRAMPH1_01G12573	mannitol 2-dehydrogenase	16.32	453.1	2.24406e+07	18.49	503
447	FGRAMPH1_01G01847	high mobility group	16.2	484.2	1.14206e+07	10.37	347
448	FGRAMPH1_01G07679	glutamine synthetase	16.11	471.7	7.53227e+07	22.6	354
449	FGRAMPH1_01G00785	Nucleolar complex 2	16.1	503.5	1.72488e+07	5.2	769
450	FGRAMPH1_01G19069	60S ribosomal L38	16.07	492.3	2.13029e+07	61.54	78
451	FGRAMPH1_01G26813	hypothetical protein FPSE_00923	16.06	457.2	1.52312e+07	11.9	294
452	FGRAMPH1_01G05945	nadh dehydrogenase	16.03	581.5	1.28777e+07	12.7	693
453	FGRAMPH1_01G23579	rna polymerase ii transcription elongation factor	15.99	461.4	8.37823e+06	6.4	1219
454	FGRAMPH1_01G03919	glutamyl aminopeptidase	15.96	597.3	2.31881e+07	4.78	984
455	FGRAMPH1_01G01033	40S ribosomal protein S15	15.93	723.3	1.51485e+07	26.97	152
456	FGRAMPH1_01G21141	glycine-rich RNA-binding 2	15.87	520.5	1.75284e+07	34	150
457	FGRAMPH1_01G07467	multiprotein-bridging factor 1	15.82	459.3	4.20756e+07	43.42	152
458	FGRAMPH1_01G26509	ubiquitin-activating enzyme E1 1	15.79	424.7	1.67559e+07	9.1	1033
459	FGRAMPH1_01G18903	serine/threonine-protein kinase gad8	15.78	622	50688010	16.03	630
460	FGRAMPH1_01G03623	cell division protease ftsH	15.71	508.4	4.45354e+07	11.79	823
461	FGRAMPH1_01G04589	signal recognition particle subunit srp72	15.7	398.7	1.0797e+07	12.13	643
462	FGRAMPH1_01G15631	glutamyl-trna synthetase	15.7	422.9	14249180	13.14	624
463	FGRAMPH1_01G22837	hypothetical protein	15.66	507	3.07895e+07	8.39	596
464	FGRAMPH1_01G26155	related to Gbp2p	15.59	637.4	3.62195e+07	10.02	489
465	FGRAMPH1_01G01727	mysoin heavy chain	15.55	519.1	15469486	10.65	629
466	FGRAMPH1_01G01733	phosphoinositide phosphatase	15.51	432.5	2.62685e+07	12.27	709
467	FGRAMPH1_01G04739	chitin synthase 6	15.49	532	1.75138e+07	5.5	1781
468	FGRAMPH1_01G20471	hypothetical protein	15.37	528.3	4.19331e+07	5.16	697
469	FGRAMPH1_01G25925	ctp synthase	15.32	511.8	8.63636e+07	12.31	577
470	FGRAMPH1_01G15393	40S ribosomal S24	15.3	344.6	17135320	32.35	136
471	FGRAMPH1_01G07159	cysteine desulfurase	15.29	627.6	7.52578e+07	10.59	538
472	FGRAMPH1_01G06779	cytosolic nonspecific dipeptidase	15.28	447.7	3.48053e+07	11.19	536
473	FGRAMPH1_01G13749	ATP-binding subfamily B	15.25	460	1.84541e+07	5.94	842
474	FGRAMPH1_01G22893	3-isopropylmalate dehydrogenase	15.22	533.5	1.31617e+07	10.66	366
475	FGRAMPH1_01G18519	UDP-glucose 4-epimerase	15.22	474.2	1.74894e+07	19.09	372
476	FGRAMPH1_01G26071	26S proteasome regulatory subunit rpn9	15.17	613.6	6.96749e+06	8.14	381
477	FGRAMPH1_01G01421	T-complex protein 1 subunit delta	15.14	461.1	1.30518e+07	14.53	537
478	FGRAMPH1_01G14025	flavin-containing monooxygenase yucca10	15.1	387.6	12562209	9.59	636
479	FGRAMPH1_01G17465	dna damage-binding 1	15.09	450.3	2.5171e+07	4.22	1161
480	FGRAMPH1_01G26907	branched-chain-amino-acid aminotransferase	15.04	544	3.31548e+07	22.06	408
481	FGRAMPH1_01G18963	hypothetical protein	14.98	516	2.36656e+07	14.25	751
482	FGRAMPH1_01G22543	cystathionine beta-synthase	14.98	413.2	1.20296e+07	9.09	517
483	FGRAMPH1_01G19303	40s ribosomal s25	14.96	535.6	3.62035e+07	64.89	94
484	FGRAMPH1_01G02869	dna repair rad51	14.96	380	1.89633e+07	6.97	1162
485	FGRAMPH1_01G07463	DUF636 domain	14.84	581.1	3.71644e+07	21.32	136
486	FGRAMPH1_01G12393	nadp-dependent leukotriene b4 12-hydroxydehydrogenase	14.8	468.9	16353421	10.51	352
487	FGRAMPH1_01G03983	muc1 extracellular alpha- -glucan glucosidase	14.74	593.3	1.08916e+07	4.26	1595
488	FGRAMPH1_01G03353	uroporphyrinogen decarboxylase	14.66	439.1	7.29844e+06	17.76	366
489	FGRAMPH1_01G24891	myosin-2B	14.57	444.2	1.65863e+07	5.75	1583
490	FGRAMPH1_01G07223	eukaryotic translation initiation factor 3 subunit F	14.54	554.6	6.31743e+06	11.63	361
491	FGRAMPH1_01G26047	1,3-beta-glucan synthase component GLS2	14.51	395.3	50862366	6.22	1944
492	FGRAMPH1_01G02529	elongation factor 1-beta	14.36	504.5	1.416e+07	18.38	234
493	FGRAMPH1_01G26027	chitin synthase activator	14.27	437.6	1.70474e+07	7.27	922
494	FGRAMPH1_01G10085	unnamed protein product	14.27	529	2.30554e+07	3.69	1976
495	FGRAMPH1_01G02335	nadh-cytochrome b5 reductase 2	14.16	444.5	1.61291e+07	11.18	331
496	FGRAMPH1_01G22627	arginyl-trna synthetase	14.12	438.4	2.26295e+07	10.27	691
497	FGRAMPH1_01G24335	related to MSS51	14.12	623.1	7.62732e+06	5.74	505
498	FGRAMPH1_01G05439	fad fmn-containing dehydrogenase	14.04	568.7	2.74429e+07	14.18	275
499	FGRAMPH1_01G11061	sulfate adenylyltransferase	14	425.4	1.90658e+07	8.19	574
500	FGRAMPH1_01G02091	mitochondrial escape 2	13.9	410.8	4.62238e+07	13.77	864
501	FGRAMPH1_01G22433	C6 zinc finger domain containing	13.86	435.6	1.31274e+07	11.15	610
502	FGRAMPH1_01G24531	unnamed protein product	13.86	582.2	6.38891e+07	6.74	697
503	FGRAMPH1_01G20499	copii coated vesicle component sec24	13.82	481.6	3.21346e+07	5.41	1036
504	FGRAMPH1_01G23191	utp13-u3 snornp	13.76	556.2	1.30985e+07	4.41	907
505	FGRAMPH1_01G04629	60S ribosomal protein L12	13.68	552.2	1.8202e+07	18.79	165
506	FGRAMPH1_01G24363	hypothetical protein	13.68	386.8	29655195	1.97	4926
507	FGRAMPH1_01G23461	calcium channel alpha-1 subunit	13.66	362.1	1.65897e+07	4.28	2056
508	FGRAMPH1_01G11641	pisatin demethylase (cytochrome P450)	13.56	392.1	1.44407e+07	15.42	493
509	FGRAMPH1_01G15243	related to hsp70	13.28	370.1	1.06717e+07	12.74	636
510	FGRAMPH1_01G02115	60S ribosomal protein L15	13.16	504.2	3.45009e+07	24.63	203
511	FGRAMPH1_01G20627	transcription factor 25	13.16	433.8	1.73902e+07	11.44	708
512	FGRAMPH1_01G14825	3-ketoacyl-CoA thiolase	13.12	439.2	1.95788e+07	7.21	416
513	FGRAMPH1_01G06289	DNA replication licensing factor mcm2	13.09	403.6	1.27987e+07	4.09	856
514	FGRAMPH1_01G04491	importin beta-2 subunit	12.98	509.5	2.15443e+07	8.16	944
515	FGRAMPH1_01G26029	26S proteasome regulatory subunit N12	12.97	519.2	3.01858e+06	11.48	270
516	FGRAMPH1_01G01795	hypothetical protein	12.92	510.2	11694757	16.54	254
517	FGRAMPH1_01G18107	hypothetical protein	12.9	470.2	7.89551e+06	8.51	599
518	FGRAMPH1_01G12827	dimethylglycine oxidase	12.83	430.6	1.02237e+07	3.48	833
519	FGRAMPH1_01G06941	hypothetical protein	12.81	448.5	3.32824e+07	7.46	1381
520	FGRAMPH1_01G19849	nucleolar protein 2	12.77	572	1.38452e+07	5.46	678
521	FGRAMPH1_01G03787	ribosomal rna-processing 12	12.72	562.4	4.09497e+07	6.87	1237
522	FGRAMPH1_01G03195	60S ribosomal protein RML2	12.72	425.1	1.21197e+07	11.83	372
523	FGRAMPH1_01G17265	aspartate aminotransferase	12.71	539.7	2.33618e+07	7.25	469
524	FGRAMPH1_01G07895	peptidyl-prolyl cis-trans isomerase D	12.6	517.6	1.60376e+07	7.8	372
525	FGRAMPH1_01G03313	translation initiation factor 3 subunit j	12.56	440.1	1.34865e+07	13.04	276
526	FGRAMPH1_01G13425	L-serine dehydratase	12.45	505.4	1.08842e+07	8.99	712
527	FGRAMPH1_01G02551	dipeptidyl-peptidase iii	12.43	343.7	3.39215e+06	6.79	707
528	FGRAMPH1_01G05595	conidial pigment polyketide synthase partial	12.4	511.8	1.30962e+07	35.53	152
529	FGRAMPH1_01G23595	methionyl aminopeptidase	12.34	397.3	1.50267e+07	12.1	405
530	FGRAMPH1_01G00815	26S proteasome non-ATPase regulatory subunit 11	12.31	504.8	1.6602e+07	17.73	423
531	FGRAMPH1_01G01931	stress-induced-phospho 1	12.3	447.8	1.26454e+07	6.56	579
532	FGRAMPH1_01G25827	60S ribosomal protein L28	12.27	488.3	5.05191e+06	18.12	149
533	FGRAMPH1_01G05905	malate dehydrogenase	12.26	369.8	1.53755e+07	15.18	336
534	FGRAMPH1_01G22955	triosephosphate isomerase	12.22	532.2	1.85039e+07	13.36	247
535	FGRAMPH1_01G23895	small nuclear ribonucleo b and b	12.17	484.3	4.13169e+06	15.94	138
536	FGRAMPH1_01G06169	RNA-binding sce3	12.15	498.5	4.29457e+07	13.22	552
537	FGRAMPH1_01G01713	ATPase family AAA domain-containing 3B	11.95	370.9	1.86627e+07	8.64	845
538	FGRAMPH1_01G19173	cysteinyl-tRNA synthetase	11.92	411.2	2.98961e+07	12	800
539	FGRAMPH1_01G03833	acetylornithine aminotransferase	11.85	530.8	1.19337e+07	7.85	446
540	FGRAMPH1_01G20767	40S ribosomal protein S0	11.85	564.8	2.70065e+07	12.58	294
541	FGRAMPH1_01G24015	eukaryotic translation initiation factor 3 subunit m	11.82	531.7	7.23373e+06	17.04	446
542	FGRAMPH1_01G17517	amidophosphoribosyltransferase	11.78	430	8.14489e+06	6.34	552
543	FGRAMPH1_01G26361	nuclear segregation	11.75	468	2.13136e+07	15.04	472
544	FGRAMPH1_01G22899	like subfamily C member 7	11.72	454.5	1.13872e+07	7.88	698
545	FGRAMPH1_01G24289	pyruvate dehydrogenase e2 component	11.69	466.4	9.84136e+06	11.94	427
546	FGRAMPH1_01G00801	glycoside hydrolase family 63	11.69	488.4	2.87206e+07	2.79	1005
547	FGRAMPH1_01G20381	ribosomal ymr-31	11.63	487.8	11536146	37.78	135
548	FGRAMPH1_01G12137	cell division control protein 2	11.59	348	18959877	32.81	317
549	FGRAMPH1_01G11183	ubiquitin carboxyl-terminal hydrolase 6	11.57	579.9	2.19727e+07	7.23	567
550	FGRAMPH1_01G20003	30s ribosomal s2	11.56	480.7	1.36737e+07	5.16	659
551	FGRAMPH1_01G19371	vid27 family	11.48	536.5	4.27852e+07	9.96	813
552	FGRAMPH1_01G24533	hypothetical protein	11.46	512.4	15265493	5.51	798
553	FGRAMPH1_01G07691	ISWI chromatin remodeling complex ATPase ISW1	11.42	414.4	2.77974e+07	6.64	1114
554	FGRAMPH1_01G06103	60s ribosomal l7	11.41	370.8	1.37808e+07	19.77	258
555	FGRAMPH1_01G20859	structural maintenance-chromosome 4	11.39	379.1	1.71902e+07	4.55	1493
556	FGRAMPH1_01G26945	hypothetical protein	11.34	418.4	1.27046e+07	4.46	942
557	FGRAMPH1_01G06919	wd repeat-containing	11.3	536.7	6.92457e+06	5.08	610
558	FGRAMPH1_01G15079	ATP-dependent RNA helicase HAS1	11.25	457.2	1.88727e+07	8.97	591
559	FGRAMPH1_01G18297	peroxisomal biogenesis factor 6	11.24	416.3	1.15907e+07	3.68	1387
560	FGRAMPH1_01G12507	beta- insoluble isoenzyme 3	11.24	372.3	1.19818e+07	6.01	582
561	FGRAMPH1_01G17005	translation initiation factor 3 subunit g	11.24	370.3	1.30294e+07	19.11	293
562	FGRAMPH1_01G01881	tyrosyl-tRNA synthetase	11.23	367.1	1.67412e+07	18.33	611
563	FGRAMPH1_01G02001	40s ribosomal s21	11.23	423.3	6.58604e+06	27.59	87
564	FGRAMPH1_01G13241	translation machinery-associated 64	11.18	374.4	1.87742e+07	12.64	625
565	FGRAMPH1_01G05601	conidial pigment biosynthesis oxidase arb2 brown2	11.14	444.6	8859074	5.47	677
566	FGRAMPH1_01G11225	pre-mrna splicing	11.12	367.6	7.27913e+06	9.62	530
567	FGRAMPH1_01G07225	u3 small nucleolar rna-associated 25	11.12	368.4	1.43846e+07	6.4	719
568	FGRAMPH1_01G16935	glutamine amidotransferase subunit pdxT	11.11	409.7	6.72237e+06	20.68	237
569	FGRAMPH1_01G07619	phosphatase	11.04	427.8	2.92823e+07	13.02	430
570	FGRAMPH1_01G00919	saccharopine dehydrogenase	11.02	386	3.66272e+07	13.11	450
571	FGRAMPH1_01G13949	ATPase	10.97	443.9	3.1547e+07	6.64	1475
572	FGRAMPH1_01G19659	hypothetical protein	10.96	446.1	2.41915e+07	4.31	928
573	FGRAMPH1_01G02937	mitotic control protein dis3	10.95	665.2	1.19945e+07	7.22	983
574	FGRAMPH1_01G12421	glycerol-3-phosphate dehydrogenase	10.84	435.9	1.93758e+07	7.14	686
575	FGRAMPH1_01G18931	ATP-dependent RNA helicase FAL1	10.83	644.6	1.12211e+07	5.99	401
576	FGRAMPH1_01G20641	actin 3	10.81	420.6	1.33974e+07	9.57	439
577	FGRAMPH1_01G01621	pbp1-pab1p interacting	10.78	529.7	5254450	4.23	923
578	FGRAMPH1_01G04361	related to DUF124 domain	10.75	481.4	9.06762e+06	9.09	242
579	FGRAMPH1_01G22649	tRNA pseudouridine synthase 1	10.67	355	4.00666e+06	7.14	602
580	FGRAMPH1_01G01959	histone deacetylase RPD3	10.61	392.5	1.42977e+07	6.16	649
581	FGRAMPH1_01G00847	related to dimeric dihydrodiol dehydrogenase	10.57	471.4	4.03782e+06	7.42	391
582	FGRAMPH1_01G03817	ubiquitin conjugation factor E4 B	10.57	442	2.81304e+07	7.88	1079
583	FGRAMPH1_01G27143	Spermatogenesis-associated 20	10.57	396.6	2.00987e+07	11.58	717
584	FGRAMPH1_01G10683	casein kinase I isoform epsilon	10.52	468.8	1.0255e+07	10.78	371
585	FGRAMPH1_01G27669	related to NPL3-nucleolar	10.48	429.6	1.28644e+07	7.82	422
586	FGRAMPH1_01G26427	replication factor a2	10.41	531.1	1.34237e+07	13.09	275
587	FGRAMPH1_01G05005	related to oxidoreductase	10.39	386.4	1.02622e+07	15.47	362
588	FGRAMPH1_01G06627	mitochondrial import inner membrane translocase subunit TIM44	10.34	405.4	7.26357e+06	9.21	554
589	FGRAMPH1_01G10081	related to clathrin binding ENT2	10.32	333.3	1.00625e+07	11.42	578
590	FGRAMPH1_01G23227	amp-dependent synthetase ligase	10.31	646.2	1.04802e+07	12.14	560
591	FGRAMPH1_01G07379	tryptophanyl-trna synthetase	10.27	498.9	20254946	25.06	451
592	FGRAMPH1_01G27431	ribose-phosphate pyrophosphokinase I	10.25	469.5	1.76949e+07	20.74	323
593	FGRAMPH1_01G19771	aaa family atpase	10.22	371.9	1.0895e+07	8.05	758
594	FGRAMPH1_01G02881	phosphatidylinositol 4-kinase	10.17	431.6	1.33286e+07	5.32	1935
595	FGRAMPH1_01G06129	glutaminyl-tRNA synthetase	10.03	489.4	2.26129e+07	7.77	631
596	FGRAMPH1_01G06713	50s ribosomal l18e	10.03	544.9	1.87765e+07	23.57	157
597	FGRAMPH1_01G00793	threonine dehydratase	10.02	371.7	5.76247e+06	5.16	581
598	FGRAMPH1_01G18539	trehalose 6-phosphate synthase	9.94	431.4	2.60149e+07	10.83	933
599	FGRAMPH1_01G10789	mannose-1-phosphate guanyltransferase	9.94	393.9	2.93073e+06	8.24	364
600	FGRAMPH1_01G11113	40S ribosomal protein S9	9.89	429.7	3.24917e+07	23.04	191
601	FGRAMPH1_01G01039	nucleolar protein 12	9.86	489.4	7.97379e+06	4.09	587
602	FGRAMPH1_01G10185	related to phosphoserine phosphatase	9.85	475.5	15733508	8.16	478
603	FGRAMPH1_01G23249	3-hydroxybutyryl- dehydrogenase	9.84	365.1	9.89672e+06	13.17	319
604	FGRAMPH1_01G10089	2-oxodicarboxylate carrier 2	9.84	419.2	1.36364e+07	9.51	305
605	FGRAMPH1_01G01521	anthranilate phosphoribosyltransferase	9.79	393.3	3.08446e+07	7.54	411
606	FGRAMPH1_01G04559	ABC transporter ATP-binding	9.79	464.7	1.11466e+07	5.63	799
607	FGRAMPH1_01G05925	DNA replication licensing factor mcm6	9.78	344.8	2.48815e+07	10.17	954
608	FGRAMPH1_01G18601	hypothetical protein	9.61	445.9	2.25272e+07	7.63	878
609	FGRAMPH1_01G17893	eukaryotic translation initiation factor 6	9.57	531.4	2.85788e+06	6.91	246
610	FGRAMPH1_01G22905	S-formylglutathione hydrolase	9.56	459.1	1.15973e+07	10.88	285
611	FGRAMPH1_01G05603	fasciclin domain family	9.52	596.6	8.81962e+06	3.19	407
612	FGRAMPH1_01G14497	acetoacetate- ligase	9.51	379.2	1.99905e+06	3.86	699
613	FGRAMPH1_01G23161	DNA replication licensing factor mcm5	9.45	409.1	5.86665e+08	6.93	721
614	FGRAMPH1_01G24163	disulfide-isomerase erp38	9.4	408.7	1.47832e+07	7.11	380
615	FGRAMPH1_01G04209	d-amino-acid oxidase	9.39	546.5	1.04242e+07	9.97	361
616	FGRAMPH1_01G23623	hypothetical protein	9.36	391.3	2.15415e+06	6.65	526
617	FGRAMPH1_01G20649	Ring assembly 3	9.33	363.5	5.74182e+06	7.71	700
618	FGRAMPH1_01G06009	ribosomal l28e	9.32	402.9	6.87634e+06	25.79	159
619	FGRAMPH1_01G04741	chitin synthase	9.31	457	3.51085e+07	4.4	1864
620	FGRAMPH1_01G10095	signal transducing adaptor molecule	9.28	344.4	1.78054e+07	7.17	642
621	FGRAMPH1_01G00925	mRNA 3'-end processing protein RNA14	9.25	489.4	6.21703e+06	4.81	997
622	FGRAMPH1_01G07071	60S ribosomal protein L5	9.21	399.1	1.37848e+07	9.63	301
623	FGRAMPH1_01G11111	50S ribosomal L21e	9.19	489.5	3.57119e+07	32.5	160
624	FGRAMPH1_01G19959	serine hydroxymethyltransferase	9.15	363.6	2.65706e+07	13.84	484
625	FGRAMPH1_01G28187	60s ribosomal L2 (mitochondrial)	9.14	438.2	4.98614e+06	11.52	269
626	FGRAMPH1_01G27107	26s proteasome regulatory subunit n5	9.09	404	24801168	6.24	481
627	FGRAMPH1_01G18285	cyclopropane-fatty-acyl-phospholipid synthase	9.09	488.6	9.6706e+06	16.7	521
628	FGRAMPH1_01G03465	myosin-1	9.09	296.3	1.36745e+07	6.59	1214
629	FGRAMPH1_01G02807	Pumilio like y domain family member 6	9.08	566.2	1.97524e+07	6.02	681
630	FGRAMPH1_01G22773	ATP-dependent RNA helicase DRS1	9.05	365.9	6.29031e+06	4.8	792
631	FGRAMPH1_01G23961	pre-mrna-processing prp40	9.02	400.5	3.2642e+07	7.13	785
632	FGRAMPH1_01G04773	aspartyl-trna synthetase	8.96	363	19652846	7.56	965
633	FGRAMPH1_01G19703	acyl-CoA desaturase	8.87	511.9	8.88226e+06	6.95	475
634	FGRAMPH1_01G17235	orotidine 5'-phosphate decarboxylase	8.85	487.9	11936981	9.04	365
635	FGRAMPH1_01G05985	60S ribosomal L25	8.84	433.4	2.30743e+07	17.88	151
636	FGRAMPH1_01G01195	hypothetical protein	8.84	365.6	6.22236e+06	10.29	408
637	FGRAMPH1_01G20603	ribose-phosphate pyrophosphokinase II	8.83	396.1	1.5434e+07	13.04	437
638	FGRAMPH1_01G11209	hypothetical protein	8.81	488.6	8.56878e+06	4.57	503
639	FGRAMPH1_01G07881	isocitrate dehydrogenase [NADP] mitochondrial	8.79	521.1	3.01793e+07	10.8	463
640	FGRAMPH1_01G06775	arsenical pump-driving ATPase	8.76	420.9	2.24701e+06	5.57	341
641	FGRAMPH1_01G12179	aminoglycoside phosphotransferase	8.72	337.5	3.80984e+07	12.61	349
642	FGRAMPH1_01G07051	choline-phosphate cytidylyltransferase	8.67	439.8	9.37929e+06	6.71	432
643	FGRAMPH1_01G11177	sfh5-phospholipid transporter	8.64	517	1.24345e+06	4.24	448
644	FGRAMPH1_01G11479	related to oxidoreductase	8.6	559.5	1.47563e+07	4.04	446
645	FGRAMPH1_01G06799	ste ste7 mek1 kinase	8.36	623.6	3.23184e+07	10.81	518
646	FGRAMPH1_01G17341	fmp40 found in mitochondrial proteome	8.33	403.1	4472469	2.84	668
647	FGRAMPH1_01G11433	peptide transporter	8.33	337.3	7.9416e+06	3.75	614
648	FGRAMPH1_01G23321	tyrosine 3-monooxygenase tryptophan 5-monooxygenase activation	8.32	456.8	1.33669e+07	16.54	272
649	FGRAMPH1_01G04933	glucose-repressible alcohol dehydrogenase transcriptional effector	8.3	392.5	4.67049e+06	2.87	698
650	FGRAMPH1_01G10989	2-methylcitrate dehydratase	8.28	351.1	3.845e+06	4.69	554
651	FGRAMPH1_01G06503	cytochrome c oxidase subunit 5b	8.25	445.6	1.38165e+07	14.55	220
652	FGRAMPH1_01G10025	sulfite reductase (NADPH) flavo alpha-component	8.24	355.8	1.8338e+07	4.04	1065
653	FGRAMPH1_01G12865	Gluconate 5-dehydrogenase	8.22	446.3	1.22028e+07	6.43	311
654	FGRAMPH1_01G05575	nonribosomal peptide synthetase	8.17	390.1	3.81579e+07	2.08	7639
655	FGRAMPH1_01G17249	heterokaryon incompatibility het-c	8.11	371.2	5.49292e+06	5.19	770
656	FGRAMPH1_01G04037	ATP-dependent RNA helicase DOB1	8.03	422.6	2.04119e+07	6.86	1094
657	FGRAMPH1_01G23603	serine/threonine-protein kinase CLA4	8.02	427.3	1.98534e+07	10.05	856
658	FGRAMPH1_01G02985	hypothetical protein	8.02	524.3	1.58156e+07	7.81	256
659	FGRAMPH1_01G23287	alpha-mannosidase	7.83	407.5	1.08026e+07	3.08	1136
660	FGRAMPH1_01G28117	transporter SEC61 subunit alpha	7.82	431.4	2.31833e+07	6.72	476
661	FGRAMPH1_01G26473	positive effector gcn20	7.82	348.2	7.77252e+06	3.58	727
662	FGRAMPH1_01G11405	hypothetical protein	7.8	408.2	6.28652e+06	8.67	300
663	FGRAMPH1_01G23577	nadh-cytochrome b5 reductase 1	7.76	376.7	2.51176e+07	19.43	314
664	FGRAMPH1_01G09909	37s ribosomal mitochondrial	7.75	412.5	9.54211e+06	7.95	352
665	FGRAMPH1_01G23103	structural maintenance-chromosome 3 (chondroitin sulfate proteoglycan 6)	7.72	430	29656730	6.93	1183
666	FGRAMPH1_01G02051	endoribonuclease ysh1	7.7	384.8	5.38335e+06	2.16	833
667	FGRAMPH1_01G27505	dipeptidyl-peptidase iii	7.68	431.5	3.02463e+06	6.21	290
668	FGRAMPH1_01G06831	phospholipase d	7.68	398.9	20076380	6.85	1825
669	FGRAMPH1_01G19369	lpha-trehalose-phosphate synthase	7.63	390.7	1.90644e+07	6.93	534
670	FGRAMPH1_01G18151	Guanine nucleotide-binding subunit alpha	7.6	328.2	1.59082e+07	18.7	353
671	FGRAMPH1_01G04637	DNA replication licensing factor mcm3	7.59	505.8	1.00685e+07	3.1	871
672	FGRAMPH1_01G07519	scy1 kinase	7.54	469.2	4.36304e+07	9.65	767
673	FGRAMPH1_01G04611	structural maintenance-chromosome 1	7.53	467	1.84853e+07	5.53	1248
674	FGRAMPH1_01G20325	40S ribosomal S23	7.51	493.2	3.49715e+07	13.61	169
675	FGRAMPH1_01G05891	D-serine dehydratase	7.46	406.7	2.10244e+07	4.84	516
676	FGRAMPH1_01G04633	poly polymerase beta	7.44	375	20399300	4.58	1200
677	FGRAMPH1_01G06695	ribosome biogenesis erb1	7.43	541.6	1.84412e+07	5.49	765
678	FGRAMPH1_01G07139	FACT complex subunit spt16	7.42	476.9	7.60292e+06	1.45	1034
679	FGRAMPH1_01G05363	hypothetical protein	7.39	388.3	6.80931e+06	4.96	363
680	FGRAMPH1_01G11881	ribonucleoside-triphosphate reductase	7.37	391.6	22649729	8.24	825
681	FGRAMPH1_01G01653	f-type h+-transporting atpase subunit g	7.36	492.9	2.85381e+06	7.53	186
682	FGRAMPH1_01G18559	Esterase estB	7.35	583.7	1.41768e+07	7.86	407
683	FGRAMPH1_01G07133	BUD32 kinase	7.31	376.8	1122513	10.31	262
684	FGRAMPH1_01G16857	hypothetical protein	7.3	429.6	1.31407e+07	4.88	840
685	FGRAMPH1_01G04911	alcohol dehydrogenase 1	7.27	371.3	1.22526e+07	7.52	439
686	FGRAMPH1_01G19683	Translocation SEC62	7.25	384.3	2473426	4.86	391
687	FGRAMPH1_01G17801	negative regulator of the PHO system	7.2	448.6	4062053	6.19	323
688	FGRAMPH1_01G09911	usp family	7.19	427.1	4.55919e+07	6.09	690
689	FGRAMPH1_01G18855	peptidase yuxL	7.16	415.4	6710253	4.14	676
690	FGRAMPH1_01G27657	related to phospholipid-translocating ATPase	7.13	398.9	1.67262e+07	4.53	353
691	FGRAMPH1_01G07697	E3 ubiquitin-protein ligase pub1	7.13	463.8	1.42183e+07	5.68	810
692	FGRAMPH1_01G14919	pre-mRNA-splicing factor syf-1	7.06	425.8	1.75309e+07	14.09	823
693	FGRAMPH1_01G12297	phenol hydroxylase	7.04	407.5	970852	2.36	678
694	FGRAMPH1_01G26565	DNA topoisomerase 2-associated pat1	7.02	511.3	1.37971e+07	4.31	812
695	FGRAMPH1_01G20895	prostaglandin-endoperoxide synthase 1	7.01	381.2	4.63256e+06	3.35	1105
696	FGRAMPH1_01G28127	mitochondrial succinate dehydrogenase subunit partial	6.99	502.2	1.10319e+06	7.49	187
697	FGRAMPH1_01G27267	vacuolar sorting-associated vta1	6.98	381	2.54004e+06	2.98	503
698	FGRAMPH1_01G25015	transcription elongation factor spt5	6.93	551.9	4.28073e+07	5.57	1042
699	FGRAMPH1_01G19669	related to actin-related	6.89	463.8	1.29064e+07	4.83	786
700	FGRAMPH1_01G22541	palmitoyltransferase akr1	6.88	428.2	1.24711e+06	1.93	725
701	FGRAMPH1_01G27415	transcription regulatory	6.87	452.4	5.26281e+06	2.19	1505
702	FGRAMPH1_01G06055	Translationally-controlled tumor	6.84	372.6	1.86359e+07	10.59	170
703	FGRAMPH1_01G18899	glucose-6-phosphate isomerase	6.84	477.5	2.49156e+06	1.99	553
704	FGRAMPH1_01G10991	2-methylcitrate dehydratase	6.81	526.3	2.61342e+06	3.69	271
705	FGRAMPH1_01G25159	hypothetical protein	6.8	568.4	3.21059e+06	5.92	304
706	FGRAMPH1_01G00967	unnamed protein product	6.79	492.3	1.514e+07	3.62	1465
707	FGRAMPH1_01G04367	glutaminase	6.76	448.1	1.01427e+07	3.24	463
708	FGRAMPH1_01G11797	related to alanine--tRNA ligase	6.76	401.6	9.94916e+06	8.88	383
709	FGRAMPH1_01G13995	Cut9-interacting scn1	6.76	398.3	2.94816e+06	5.12	391
710	FGRAMPH1_01G14327	dolichol-phosphate mannosyltransferase	6.72	524.8	2.11671e+06	4.58	240
711	FGRAMPH1_01G14247	hypothetical protein	6.71	280.7	4.59491e+06	14.12	340
712	FGRAMPH1_01G05015	branch point bridging (MSL5)	6.67	458.5	1.25792e+07	7.75	555
713	FGRAMPH1_01G26437	acyl binding	6.65	516.9	5.6526e+06	30.48	105
714	FGRAMPH1_01G27343	fructose facilitator	6.64	291.3	8.98139e+06	7.24	608
715	FGRAMPH1_01G26915	hypothetical protein	6.63	358.5	1.60952e+07	5.45	990
716	FGRAMPH1_01G23503	E3 ubiquitin ligase complex SCF subunit scon-3	6.61	455.9	1.03038e+07	9.47	169
717	FGRAMPH1_01G01117	dolichyl-diphosphooligosaccharide- glycosyltransferase	6.6	444.4	9.1729e+06	2.8	749
718	FGRAMPH1_01G02865	60S ribosomal L9-B	6.57	343.5	5.13119e+06	12.8	250
719	FGRAMPH1_01G06909	related to cytoplasmic dynein light chain	6.56	486.1	3.46623e+06	10.9	156
720	FGRAMPH1_01G24779	aspartate kinase	6.54	378.2	1.37832e+07	6.79	486
721	FGRAMPH1_01G24811	rho-gtpase-activating 8	6.53	353.6	1.31595e+07	6.65	842
722	FGRAMPH1_01G06705	fimbrin	6.53	289.6	4.16314e+07	8.63	649
723	FGRAMPH1_01G26205	Fe-S oxidoreductase	6.53	375.2	1.29109e+07	7.04	781
724	FGRAMPH1_01G05597	sterigmatocystin 8-o-methyltransferase	6.5	372.3	7.16079e+06	8.43	439
725	FGRAMPH1_01G23355	probable oxysterol-binding	6.5	395.2	578061	2.17	507
726	FGRAMPH1_01G24493	Coronin crn1	6.48	371.6	1.16595e+07	11.28	594
727	FGRAMPH1_01G16599	5-oxoprolinase (atp-hydrolysing)	6.46	441.6	1.38655e+07	4.06	1304
728	FGRAMPH1_01G07123	related to U3 snoRNP	6.45	408	4.2859e+06	2.27	704
729	FGRAMPH1_01G26633	ubiquitin-conjugating enzyme E2 14	6.44	553	5.18883e+06	7.39	176
730	FGRAMPH1_01G01597	40S ribosomal protein S8-B	6.41	455.1	18469514	19.42	206
731	FGRAMPH1_01G05329	7-alpha-hydroxysteroid dehydrogenase	6.4	406.6	1.1938e+07	16.13	248
732	FGRAMPH1_01G02769	RNA-binding 42	6.38	414.4	4.78554e+06	14.53	351
733	FGRAMPH1_01G02249	U3 small nucleolar RNA-associated 17	6.34	512.1	3.09373e+07	3.46	954
734	FGRAMPH1_01G22809	1-acyl-sn-glycerol-3-phosphate acyltransferase	6.33	572.7	3.15493e+06	3.96	303
735	FGRAMPH1_01G24505	nuclear pore complex component	6.32	389.7	6.74403e+06	20.45	357
736	FGRAMPH1_01G24443	40S ribosomal protein S12	6.32	589.7	1.06331e+07	26.03	146
737	FGRAMPH1_01G06721	guanine nucleotide-binding subunit beta	6.29	451.2	9.03557e+06	6.65	316
738	FGRAMPH1_01G13607	nonribosomal peptide synthetase	6.28	449	9.69306e+06	2.03	2071
739	FGRAMPH1_01G17761	VTS1 protein	6.26	377.6	5.42859e+06	4.03	620
740	FGRAMPH1_01G07769	translation initiation factor eif-2b subunit beta	6.26	347.1	7.97903e+06	6.42	452
741	FGRAMPH1_01G01623	ubiquinol-cytochrome c reductase core subunit 2	6.25	472.5	9.49898e+06	11.67	454
742	FGRAMPH1_01G06161	eukaryotic translation initiation factor 3 subunit l	6.22	386.6	1.16917e+07	10.08	476
743	FGRAMPH1_01G12503	Acyl-coenzyme A thioesterase mitochondrial	6.21	491.5	1.48914e+07	13.29	474
744	FGRAMPH1_01G23109	60S ribosomal L43	6.19	509.3	1.02162e+07	19.57	92
745	FGRAMPH1_01G11337	transcription factor IWS1	6.17	401.3	4.66897e+06	8.88	428
746	FGRAMPH1_01G17287	perilipin mpl1	6.17	393.7	4.0254e+06	10.99	182
747	FGRAMPH1_01G19043	presequence protease	6.13	327.7	2.29492e+07	4.68	1004
748	FGRAMPH1_01G15101	hypothetical protein	6.13	480.9	1.73865e+06	2.44	696
749	FGRAMPH1_01G06943	translation initiation factor 2 subunit 2	6.13	455	7.96231e+06	3.01	332
750	FGRAMPH1_01G17257	RNA-binding protein rsd1	6.12	278.1	294590	2.99	568
751	FGRAMPH1_01G10469	heat shock 70 kd cognate 1	6.11	382.7	2.73583e+07	10.34	561
752	FGRAMPH1_01G23713	high-temperature-induced dauer-formation	6.11	444.8	5.65104e+06	5.59	876
753	FGRAMPH1_01G05341	lipoxygenase 1	6.1	404.3	2.06178e+07	4.97	745
754	FGRAMPH1_01G12631	hypothetical protein	6.1	575.9	8.19796e+06	7.14	252
755	FGRAMPH1_01G05353	aldehyde dehydrogenase	6.09	399.1	769918	4.13	484
756	FGRAMPH1_01G18641	proteasome-associated ecm29	6.08	363.7	1.72062e+07	3.61	1827
757	FGRAMPH1_01G24679	cell division control protein 12	6.08	371.7	4.75797e+06	5.71	385
758	FGRAMPH1_01G03615	glycerophosphocholine phosphodiesterase	6.05	447.9	7.68671e+06	2.73	1173
759	FGRAMPH1_01G03913	ARP2/3 complex 21 kDa subunit	6.04	357.6	663179	5.73	192
760	FGRAMPH1_01G06469	ribosome assembly rrb1	6.03	507.9	4989641	5.31	490
761	FGRAMPH1_01G07059	phosphatidylserine decarboxylase	6.03	329.1	2.04257e+07	5.84	1130
762	FGRAMPH1_01G02187	actin 4	6.01	410.2	1.41287e+07	8.07	471
763	FGRAMPH1_01G14907	gea2-gdp gtp exchange factor for arf	6	315.1	729703	1.01	1591
764	FGRAMPH1_01G24113	serine family amino acid catabolism-	5.98	505.5	6.1667e+06	4.4	341
765	FGRAMPH1_01G07659	proteasome component C7-alpha	5.97	520	1.23454e+07	18.97	253
766	FGRAMPH1_01G17025	survival factor 1	5.95	433.2	2.99567e+06	8.49	377
767	FGRAMPH1_01G15175	ribosomal biogenesis gar2	5.94	354.3	1.59296e+07	8.89	371
768	FGRAMPH1_01G28073	20S-pre-rRNA D-site endonuclease NOB1	5.93	355.8	4.78229e+06	7.01	471
769	FGRAMPH1_01G02819	arginine N-methyltransferase 1	5.92	501.3	3.85572e+06	7.25	345
770	FGRAMPH1_01G09975	alanine transaminase	5.92	422.1	1.53592e+06	3.54	480
771	FGRAMPH1_01G11473	family 1	5.88	446.7	2.6339e+06	5.07	335
772	FGRAMPH1_01G01961	26S proteasome non-ATPase regulatory subunit 14	5.86	468.8	3.38421e+06	3.86	337
773	FGRAMPH1_01G22779	2-isopropylmalate synthase	5.85	507.5	9.38677e+06	4.38	616
774	FGRAMPH1_01G24027	methylenetetrahydrofolate reductase (NADPH)	5.84	507.4	8.34796e+06	4.91	672
775	FGRAMPH1_01G20523	hypothetical protein	5.82	440.4	1989946	2.28	527
776	FGRAMPH1_01G27227	J domain-containing	5.8	421.4	5.46428e+06	8.19	537
777	FGRAMPH1_01G05527	alcohol dehydrogenase 5	5.8	406.5	1.20176e+07	9.97	361
778	FGRAMPH1_01G27517	mitochondrial chaperone bcs1	5.77	409.8	1.51443e+07	5.72	664
779	FGRAMPH1_01G23279	60s acidic ribosomal p0	5.75	461.7	2.52303e+06	3.86	311
780	FGRAMPH1_01G25881	vegetative incompatibility het-e-1	5.75	325.6	1.92084e+07	5.92	1487
781	FGRAMPH1_01G20385	arginine n-methyltransferase 5	5.73	342.4	4898832	3.05	786
782	FGRAMPH1_01G04647	SWI SNF and RSC complexes subunit ssr2	5.7	342.5	3.22528e+07	5.07	671
783	FGRAMPH1_01G06163	hypothetical protein FOMG_07251	5.69	477.2	7.91802e+06	5.11	626
784	FGRAMPH1_01G14719	seryl-tRNA synthetase	5.69	421.2	4.98002e+06	9.34	471
785	FGRAMPH1_01G06447	alpha-ketoglutarate dependent xanthine dioxygenase	5.68	457.1	1.41646e+07	10.64	376
786	FGRAMPH1_01G16791	electron transfer flavo alpha-subunit	5.68	440.7	2.07149e+07	19.19	370
787	FGRAMPH1_01G10427	ring-h2 finger	5.67	360.1	959364	9.09	198
788	FGRAMPH1_01G20021	ap-2 complex subunit beta	5.64	387.1	1.56237e+07	6.83	747
789	FGRAMPH1_01G17069	acetyl-CoA acetyltransferase	5.62	375	2599340	8.84	430
790	FGRAMPH1_01G13647	n1-acetylpolyamine oxidase	5.61	476.5	2.04472e+06	2.28	527
791	FGRAMPH1_01G04769	glycolipid transfer	5.61	354.7	4.68417e+06	9.22	206
792	FGRAMPH1_01G01087	methylenetetrahydrofolate dehydrogenase	5.6	432.6	8.72259e+06	3.55	338
793	FGRAMPH1_01G02773	swi snf and rsc complex subunit ssr4	5.6	340	9.75814e+06	2.85	702
794	FGRAMPH1_01G19481	unnamed protein product	5.57	450.8	1.67656e+07	4.62	1883
795	FGRAMPH1_01G19089	poly [ADP-ribose] polymerase	5.57	312.2	7.06725e+06	3.72	752
796	FGRAMPH1_01G16903	glycerol-3-phosphate dehydrogenase	5.57	418.7	3.34961e+06	5.79	449
797	FGRAMPH1_01G24721	NAD+ synthase (glutamine-hydrolysing)	5.56	337	1.0836e+07	6.34	710
798	FGRAMPH1_01G26425	Lon protease like peroxisomal	5.56	354.5	5.95508e+06	3.73	938
799	FGRAMPH1_01G15601	monothiol glutaredoxin-5	5.53	262.7	8.54684e+06	28.3	159
800	FGRAMPH1_01G10339	phospholipid-translocating atpase	5.52	441.1	9.80276e+06	2.36	1524
801	FGRAMPH1_01G09921	ubiquitin- ligase e3 c	5.52	439.1	1.07075e+07	3.05	1148
802	FGRAMPH1_01G18249	mitochondrial import inner membrane translocase subunit tim23	5.51	487.3	5.58016e+06	4.15	241
803	FGRAMPH1_01G26605	peroxisomal hydratase-dehydrogenase-epimerase	5.51	366.1	8.46215e+06	3.34	899
804	FGRAMPH1_01G10183	hypothetical protein	5.49	446.6	6601039	10.94	128
805	FGRAMPH1_01G02141	succinate-semialdehyde dehydrogenase	5.49	370.3	5.37561e+06	6.25	288
806	FGRAMPH1_01G17103	cobw 1	5.46	298	4.221e+06	6.78	369
807	FGRAMPH1_01G03191	diacylglycerol pyrophosphate phosphatase	5.46	435.7	2.22464e+06	2.99	469
808	FGRAMPH1_01G26033	udp-glucose:glyco glucosyltransferase	5.45	338.8	5.3517e+06	5.54	1463
809	FGRAMPH1_01G00979	cleavage stimulation factor subunit 2	5.45	301.8	1.77604e+06	6.12	294
810	FGRAMPH1_01G14499	guanine nucleotide-binding protein subunit beta	5.45	543.5	6.01514e+06	5.57	359
811	FGRAMPH1_01G12175	uracil catabolism 4	5.43	395.4	7.8803e+06	5.56	432
812	FGRAMPH1_01G17431	myosin regulatory light chain cdc4	5.42	368.1	997752	10.88	147
813	FGRAMPH1_01G11071	eukaryotic translation initiation factor eIF-1	5.42	506.9	1.08445e+07	6.57	198
814	FGRAMPH1_01G25227	hypothetical protein	5.42	384.7	1.37685e+06	4.72	678
815	FGRAMPH1_01G01245	UTP18 Possible U3 snoRNP involved in maturation of pre-18S rRNA	5.41	426.1	1.1964e+07	6.02	581
816	FGRAMPH1_01G14095	-like family	5.4	416.1	1.19042e+07	7.24	304
817	FGRAMPH1_01G19519	pre-mRNA splicing factor prp45	5.38	309.2	9.74423e+06	6.47	587
818	FGRAMPH1_01G20447	SEC14 cytosolic factor	5.37	481.1	1.39508e+07	10.09	337
819	FGRAMPH1_01G05481	primary-amine oxidase	5.34	331.2	5.33507e+06	3.71	701
820	FGRAMPH1_01G10527	60s ribosomal l37	5.34	395.8	1.98773e+07	15.96	94
821	FGRAMPH1_01G23221	wd repeat-containing	5.33	550.1	5.99295e+06	3.41	587
822	FGRAMPH1_01G10853	bzip transcription factor	5.32	391.9	658980	3.06	588
823	FGRAMPH1_01G16879	methionyl-trna synthetase	5.31	359.8	1.18385e+06	4.36	390
824	FGRAMPH1_01G01611	hydroxymethylglutaryl- lyase	5.29	459.2	1.10698e+07	9.5	379
825	FGRAMPH1_01G25877	tricarboxylate transport protein	5.28	418.2	2.67298e+06	7.72	298
826	FGRAMPH1_01G05519	acyl- oxidase	5.27	373.7	8.58865e+06	3.88	696
827	FGRAMPH1_01G17007	phosphatidylethanolamine n-methyltransferase	5.26	366	1.4962e+07	6.49	970
828	FGRAMPH1_01G23507	60S ribosomal protein L10a	5.24	350.3	10853528	10.14	217
829	FGRAMPH1_01G14289	ATP-dependent rRNA helicase RRP3	5.24	411	1.65323e+07	8.85	486
830	FGRAMPH1_01G26391	nonsense-mediated mRNA decay 3	5.2	451.2	1.0133e+07	3.17	756
831	FGRAMPH1_01G25923	trichothecene 3-O-acetyltransferase	5.2	240.4	2.04898e+06	7.32	451
832	FGRAMPH1_01G02789	prohibitin-2	5.19	524.9	7352991	6.56	305
833	FGRAMPH1_01G04437	heterokaryon incompatibility het-6	5.19	374.9	4.22976e+06	3.21	654
834	FGRAMPH1_01G01543	dolichyl-phosphate-mannose-protein mannosyltransferase 4	5.17	373.2	2.10919e+07	7.92	770
835	FGRAMPH1_01G19417	swi1 component of swi snf global transcription activator complex	5.16	432.3	5.25358e+06	2.95	1085
836	FGRAMPH1_01G11441	sterigmatocystin 8-o-methyltransferase	5.14	413.6	1.24914e+07	10.33	397
837	FGRAMPH1_01G05459	glycoside hydrolase family 16	5.12	371.9	3.02198e+06	4.04	322
838	FGRAMPH1_01G00987	inner nuclear membrane src1	5.11	428.9	14435608	3.08	681
839	FGRAMPH1_01G05655	citrate synthase	5.11	400.8	1.52878e+07	6.85	496
840	FGRAMPH1_01G12549	short-chain dehydrogenase	5.08	399.9	4.86514e+06	14.71	306
841	FGRAMPH1_01G04857	50s ribosomal	5.07	479.2	1.04632e+07	8.59	163
842	FGRAMPH1_01G05417	1-acylglycerone phosphate reductase	5.04	369.8	4.20194e+06	9.8	296
843	FGRAMPH1_01G23443	carboxypeptidase Y precursor	5.04	466	3.2317e+06	1.67	540
844	FGRAMPH1_01G11979	dihydrodipicolinate synthetase family	5.03	449	2.71988e+06	4.08	343
845	FGRAMPH1_01G17221	phospholipid-translocating atpase	5.03	340.2	2.37957e+07	5.14	1304
846	FGRAMPH1_01G22851	exportin-t	4.95	414.5	7.15576e+06	1.86	1022
847	FGRAMPH1_01G08343	cnt family concentrative nucleoside transporter	4.95	438.2	5.55001e+06	3.55	647
848	FGRAMPH1_01G19925	alpha-soluble nsf attachment	4.94	434.4	2.063e+07	9.59	292
849	FGRAMPH1_01G02833	delta-1-pyrroline-5-carboxylate dehydrogenase	4.93	472.2	1.00574e+07	2.08	576
850	FGRAMPH1_01G06709	hypothetical protein	4.93	526.9	1.02478e+07	18.46	195
851	FGRAMPH1_01G03219	pre-mRNA-splicing factor clf1	4.92	320.8	1.06795e+07	6.82	674
852	FGRAMPH1_01G23395	calcium/calmodulin-dependent protein kinase	4.91	400	1.59448e+07	11.59	371
853	FGRAMPH1_01G22843	aspartyl aminopeptidase	4.89	235.3	2.00808e+06	2.27	529
854	FGRAMPH1_01G15381	DNA-directed RNA polymerase I subunit RPA43	4.87	316.2	1.42827e+06	3.77	451
855	FGRAMPH1_01G19651	nucleolar GTP-binding protein 1	4.87	358.2	16942168	5.93	658
856	FGRAMPH1_01G26091	chromatin structure-remodeling complex subunit rsc1	4.86	371.5	7.33054e+06	4.71	913
857	FGRAMPH1_01G24437	dna-directed rna polymerase ii regulator	4.86	315.1	1.18781e+07	6.99	472
858	FGRAMPH1_01G00911	lethal giant larvae sro77	4.85	411.5	6.18526e+06	1.93	983
859	FGRAMPH1_01G25237	vegetative incompatibility het-e-1	4.85	439.7	7.94271e+06	4.15	578
860	FGRAMPH1_01G23759	DNA polymerase alpha subunit B	4.83	321.3	3.99068e+06	5.34	655
861	FGRAMPH1_01G13481	argininosuccinate lyase	4.82	378.9	6.1968e+06	5.26	456
862	FGRAMPH1_01G20091	translation initiation factor if-2	4.82	341	4.33525e+06	3.43	1049
863	FGRAMPH1_01G23441	probable SDO1 required for cell viability localised to cytoplasm and nucleus	4.81	400	3.82135e+06	3.9	308
864	FGRAMPH1_01G11087	hypothetical protein	4.79	366.7	3.39456e+06	4.89	307
865	FGRAMPH1_01G15195	related to ribosomal mitochondrial	4.77	377.7	7.03491e+06	14.78	379
866	FGRAMPH1_01G20289	intracellular transport uso1	4.76	331	4.39163e+06	3.16	1075
867	FGRAMPH1_01G07295	unspecified product	4.76	353.4	2.5855e+06	8.3	289
868	FGRAMPH1_01G06023	condensin complex subunit 3	4.74	363.3	3.00623e+06	2.94	1021
869	FGRAMPH1_01G27429	endosomal peripheral membrane	4.72	354.1	741582	0.7	1716
870	FGRAMPH1_01G20073	u3 small nucleolar rna-associated 22	4.71	322.2	2.2958e+07	4.54	1102
871	FGRAMPH1_01G13147	hypothetical protein	4.68	341.3	1.55949e+06	3.23	403
872	FGRAMPH1_01G20187	Actin arp5	4.68	356.5	3.70419e+06	4.54	749
873	FGRAMPH1_01G07633	60S ribosomal L30	4.67	436	1.91358e+06	10	110
874	FGRAMPH1_01G14989	cytochrome c oxidase polypeptide V	4.67	345.5	4.14636e+06	8.88	169
875	FGRAMPH1_01G09977	26S proteasome regulatory subunit N7	4.67	344.7	12899357	8.01	487
876	FGRAMPH1_01G02111	DNA-directed RNA polymerase III	4.67	306	6.02212e+06	4.32	1157
877	FGRAMPH1_01G01187	Rhomboid mitochondrial	4.65	333	1.82222e+07	5.59	555
878	FGRAMPH1_01G24057	cohesin complex subunit sa-1 2	4.63	393.6	7.89354e+06	2.05	1172
879	FGRAMPH1_01G24477	SNF2-family ATP-dependent chromatin remodeling factor snf22	4.63	404	1.18357e+07	2.1	1427
880	FGRAMPH1_01G03037	C-3 sterol dehydrogenase 3-beta-hydroxysteroid dehydrogenase and related dehydrogenase	4.59	424.1	5.56414e+06	2.93	375
881	FGRAMPH1_01G01289	DNA replication licensing factor mcm4	4.58	371.7	2.60741e+07	8.04	1020
882	FGRAMPH1_01G03181	aromatic amino acid aminotransferase i	4.58	288.9	1.35112e+07	13.95	559
883	FGRAMPH1_01G02183	UDP-N-acetylglucosamine pyrophosphorylase	4.58	311.9	6.98149e+06	9.2	500
884	FGRAMPH1_01G00893	DNA-directed RNA polymerase I subunit	4.56	273.4	2.64265e+07	2.31	692
885	FGRAMPH1_01G16671	aspartyl-tRNA synthetase	4.56	356.5	2.16632e+07	6.81	734
886	FGRAMPH1_01G26229	pre-mRNA-splicing factor cef-1	4.54	253.8	1.1816e+07	8.48	778
887	FGRAMPH1_01G14611	dual specificity phosphatase catalytic	4.52	334.2	1.63647e+06	4.98	622
888	FGRAMPH1_01G05937	mitochondrial F1F0 ATP synthase subunit F	4.51	381.7	9.4839e+06	9.9	101
889	FGRAMPH1_01G17895	s-adenosylmethionine-dependent methyltransferase of the seven beta-strand family	4.51	307.6	1.12614e+06	6.05	248
890	FGRAMPH1_01G24145	NADP-specific glutamate dehydrogenase	4.49	459.7	1.00376e+07	3.51	456
891	FGRAMPH1_01G09879	gmc oxidoreductase	4.49	352	1.43575e+07	9.22	575
892	FGRAMPH1_01G15573	unspecified product	4.48	324.4	523888	3.24	339
893	FGRAMPH1_01G14099	dihydrolipoyllysine-residue acetyltransferase component of acetoin cleaving system	4.46	298.3	8.23533e+06	8.39	322
894	FGRAMPH1_01G17403	proteasome subunit alpha type 1	4.43	244.5	1628154	5.7	263
895	FGRAMPH1_01G23829	splicing factor u2af 50 kda subunit	4.43	359.9	1.10512e+07	3.07	554
896	FGRAMPH1_01G24899	probable ras-related GTP-binding	4.42	347.4	1.01768e+06	5.91	186
897	FGRAMPH1_01G02973	Transcription factor mitochondrial	4.42	363.6	6.62144e+06	4.08	319
898	FGRAMPH1_01G04417	hypothetical protein	4.4	360.8	1.45492e+06	4.04	198
899	FGRAMPH1_01G23987	related to WW domain	4.4	382.3	6.08351e+06	1.34	1197
900	FGRAMPH1_01G04757	54S ribosomal mitochondrial	4.37	368.3	2.24953e+06	8.09	383
901	FGRAMPH1_01G06787	carbon catabolite derepressing protein kinase	4.37	364.4	5.40362e+06	1.83	711
902	FGRAMPH1_01G03259	transcription factor	4.37	287.9	1.38768e+07	5.81	861
903	FGRAMPH1_01G24291	hypothetical protein	4.36	314.3	2.11336e+06	3.95	304
904	FGRAMPH1_01G23591	sister chromatid cohesion pds5	4.35	389.7	1.29922e+07	2.23	1477
905	FGRAMPH1_01G17205	PPPDE peptidase domain-containing 2	4.34	374.3	6.37411e+06	3.13	575
906	FGRAMPH1_01G09633	ATP-binding subfamily G (WHITE) member PDR	4.34	359.7	1.1002e+07	4.68	1517
907	FGRAMPH1_01G27225	squalene synthetase	4.32	438.6	1.49727e+07	10.39	462
908	FGRAMPH1_01G13867	Aflatoxin biosynthesis ketoreductase nor-1	4.31	351.9	1.80006e+06	2.58	310
909	FGRAMPH1_01G03765	Ankyrin repeat nuc-2	4.31	347.3	8.5573e+07	5.3	1019
910	FGRAMPH1_01G27621	myosin heavy chain	4.29	477.1	1.40591e+07	2.66	1241
911	FGRAMPH1_01G14311	XPA-binding protein 1	4.28	353.4	6.94451e+06	6.7	388
912	FGRAMPH1_01G01283	arginine N-methyltransferase 2	4.27	320.1	1.65706e+07	8.64	440
913	FGRAMPH1_01G16583	small s	4.26	383.4	13231029	1.92	677
914	FGRAMPH1_01G17057	elongation factor g	4.25	368.9	2.61469e+06	3.16	822
915	FGRAMPH1_01G04729	cytochrome P450 61	4.25	281.4	2.51584e+06	5.97	536
916	FGRAMPH1_01G02081	mechanosensitive ion channel family	4.25	378.9	4.14636e+06	1.66	903
917	FGRAMPH1_01G22813	translocation sec63	4.24	357	5.46664e+06	3.3	698
918	FGRAMPH1_01G17113	structural maintenance-chromosome 2	4.23	365.5	3.31687e+07	5.85	1180
919	FGRAMPH1_01G02333	glutamate carboxypeptidase II	4.22	295.1	2.30647e+07	7.87	800
920	FGRAMPH1_01G04143	pH-response regulator protein palA/rim-20	4.21	373.6	7.31769e+06	2.93	852
921	FGRAMPH1_01G10979	found in mitochondrial proteome	4.2	275.9	7.05103e+06	10.28	632
922	FGRAMPH1_01G23079	UPF0674 endoplasmic reticulum membrane	4.19	330	4923249	2.8	429
923	FGRAMPH1_01G06515	dihydroxy-acid dehydratase	4.18	358.7	854401	2.17	600
924	FGRAMPH1_01G00747	biotin synthase	4.17	388.2	2.93319e+07	10.49	410
925	FGRAMPH1_01G00521	cerevisin precursor	4.17	373.3	4.08883e+06	4.5	533
926	FGRAMPH1_01G22601	ptk9 tyrosine kinase 9	4.16	234.4	3.23467e+06	9.04	332
927	FGRAMPH1_01G18265	60s ribosome biogenesis	4.15	318.9	3.30194e+06	2.98	504
928	FGRAMPH1_01G03495	DNA replication protein YHM2	4.15	350.9	8.56732e+06	15.14	317
929	FGRAMPH1_01G03433	methionine aminopeptidase 1 precursor	4.15	373.9	5.97507e+06	5.5	400
930	FGRAMPH1_01G13445	unnamed protein product	4.14	405.6	1.24497e+07	1.77	1747
931	FGRAMPH1_01G01751	pescadillo development	4.12	465.4	5.78642e+06	5.96	654
932	FGRAMPH1_01G06495	hypothetical protein	4.12	414.2	3.52195e+06	1.63	738
933	FGRAMPH1_01G02759	hypothetical protein	4.12	497.5	7572161	1.61	868
934	FGRAMPH1_01G23993	condensin complex subunit 2	4.11	337	1.61809e+06	1.19	837
935	FGRAMPH1_01G25497	hypothetical protein	4.11	387.6	8.48863e+06	3.93	662
936	FGRAMPH1_01G13739	glutathione s-transferase p 10	4.1	322.5	564135	7.39	203
937	FGRAMPH1_01G24593	Cytochrome c oxidase subunit mitochondrial	4.08	511.4	4.25087e+06	6.85	146
938	FGRAMPH1_01G02949	import inner membrane translocase subunit TIM54	4.06	334.3	8.03169e+06	6.68	464
939	FGRAMPH1_01G03731	phosphatase psr1	4.05	245.8	3.08444e+06	7.41	486
940	FGRAMPH1_01G01293	trna threonylcarbamoyladenosine biosynthesis	4.04	361.4	8.00233e+06	8.78	433
941	FGRAMPH1_01G20731	amino-acid permease inda1	4.04	409.3	1.65588e+07	4	575
942	FGRAMPH1_01G10651	myosin heavy chain	4.03	289.4	1.97601e+07	2.63	2398
943	FGRAMPH1_01G12947	voltage-gated potassium channel subunit beta	4.01	400.1	6.84307e+06	8.45	355
944	FGRAMPH1_01G24013	camk rad53 kinase	4	317.9	3.79374e+06	2.08	672
945	FGRAMPH1_01G01443	u3 small nucleolar rna-associated 20	3.98	401.4	3.6255e+07	2.21	2627
946	FGRAMPH1_01G18173	ornithine aminotransferase	3.96	321.5	1.10299e+06	3.2	437
947	FGRAMPH1_01G02261	related to endoplasmic reticulum 25 kDa transmembrane	3.96	379.4	2.80518e+06	5.63	213
948	FGRAMPH1_01G17433	thimet oligopeptidase	3.93	447.3	1.42244e+07	5.25	705
949	FGRAMPH1_01G01971	camk camk1 camk1-rck kinase	3.89	370.4	5.41577e+06	3.66	574
950	FGRAMPH1_01G00963	DNA-directed RNA polymerases I and III 40 kDa polypeptide	3.89	278.7	7.14001e+06	7.61	381
951	FGRAMPH1_01G03537	hypothetical protein	3.89	315	2.18979e+07	7.62	998
952	FGRAMPH1_01G19653	rab GDP-dissociation inhibitor	3.88	381.5	9.09233e+06	4.53	464
953	FGRAMPH1_01G09285	unspecified product	3.87	411.6	4.85852e+06	3.09	324
954	FGRAMPH1_01G03673	triose-phosphate transporter	3.87	266.2	1.30533e+06	4.89	368
955	FGRAMPH1_01G06859	ATP-dependent helicase NAM7	3.87	328.1	8.58016e+06	1.48	1083
956	FGRAMPH1_01G17215	Amino acid permease	3.86	410.3	1.89691e+07	1.7	764
957	FGRAMPH1_01G05875	nik-1 (os-1p )	3.85	253.2	5.5985e+06	2.9	1205
958	FGRAMPH1_01G17417	bys protein	3.85	320.3	1.30399e+07	7.39	487
959	FGRAMPH1_01G17469	hypothetical protein	3.85	350	6.74748e+06	9.51	368
960	FGRAMPH1_01G00933	TSA family	3.85	429.2	5.42934e+06	5.85	188
961	FGRAMPH1_01G01143	citrate lyase subunit beta	3.84	326	376918	3.44	320
962	FGRAMPH1_01G18755	omega-6 fatty acid desaturase (delta-12 desaturase)	3.84	365.1	9.7393e+06	7.16	475
963	FGRAMPH1_01G04575	AP-1 complex subunit gamma-1	3.84	433.1	10247298	3.03	825
964	FGRAMPH1_01G09927	electron-transferring-flavo dehydrogenase	3.83	428.7	1.95789e+07	12.15	634
965	FGRAMPH1_01G03521	related to VTC2- polyphosphate synthetase	3.82	265.7	3.32169e+07	9.64	768
966	FGRAMPH1_01G03475	Laminin subunit alpha-2	3.82	409.5	1.39541e+06	1.94	774
967	FGRAMPH1_01G15153	serine/threonine-protein kinase nrc-2	3.78	409.9	8.80722e+06	4.36	619
968	FGRAMPH1_01G15407	mannose-6-phosphate isomerase	3.78	177.2	3.78676e+06	9.37	448
969	FGRAMPH1_01G19419	eukaryotic translation initiation factor 3 subunit e	3.78	281.5	5.07976e+06	5.69	439
970	FGRAMPH1_01G05483	choline transport	3.77	351.6	1.41325e+06	2.17	553
971	FGRAMPH1_01G24337	pre-mrna-splicing factor rse1	3.74	336.1	1.6313e+07	2.39	1212
972	FGRAMPH1_01G20341	coproporphyrinogen III oxidase	3.73	281.5	5.85284e+06	9.07	408
973	FGRAMPH1_01G24455	ATP-dependent RNA helicase DBP8	3.73	410.5	18139305	7.13	547
974	FGRAMPH1_01G18731	swib mdm2	3.71	427.4	1.0368e+07	14.62	260
975	FGRAMPH1_01G13363	hypothetical protein	3.7	345.8	7.79216e+06	4.57	372
976	FGRAMPH1_01G03289	ribosome biogenesis mak21	3.7	382.4	1.34585e+07	3.63	992
977	FGRAMPH1_01G26257	ribosome biogenesis protein BMS1	3.68	354.2	1.30311e+07	4.55	1144
978	FGRAMPH1_01G19479	translation initiation factor eIF-2B subunit delta	3.68	292.9	749019	3.31	453
979	FGRAMPH1_01G07095	Sphingoid long-chain base transporter RSB1	3.67	324.6	3.4671e+06	8.1	395
980	FGRAMPH1_01G20277	c2h2 type zinc finger containing	3.66	192.5	3.46552e+06	9.31	548
981	FGRAMPH1_01G22993	related to DUF1295 domain	3.63	237.7	4.04268e+06	5.35	355
982	FGRAMPH1_01G09947	nicotinamide N-methyltransferase	3.62	447.7	6.66049e+06	6.19	291
983	FGRAMPH1_01G14573	transcription factor	3.62	440.8	1.1171e+06	2.38	420
984	FGRAMPH1_01G05393	ribosome assembly 4	3.61	397.5	3.93997e+06	1.72	582
985	FGRAMPH1_01G07355	apses transcription factor	3.59	377.1	3.45212e+06	1.43	699
986	FGRAMPH1_01G14101	heterokaryon incompatibility	3.58	277.8	11879028	6.02	797
987	FGRAMPH1_01G05215	alcohol dehydrogenase	3.58	313.9	1.17658e+07	6.04	331
988	FGRAMPH1_01G17641	vacuolar protein-sorting protein bro1	3.57	321.3	1.90781e+07	5.83	995
989	FGRAMPH1_01G06733	prp24-pre-mrna splicing factor	3.57	358	4.29501e+06	2.51	1075
990	FGRAMPH1_01G09697	ribosomal subunit 39s family	3.55	382.1	6239642	2.63	380
991	FGRAMPH1_01G07561	oxidoreductase	3.55	336.5	9.07986e+06	11.61	353
992	FGRAMPH1_01G11229	dolichyl-phosphate-mannose- mannosyltransferase	3.54	283.6	5830822	4.79	960
993	FGRAMPH1_01G24547	ribosomal l5 mitochondrial	3.54	214.8	6.00607e+06	7.91	354
994	FGRAMPH1_01G26885	tyrosinase 2	3.53	275.4	5.42945e+06	5.84	565
995	FGRAMPH1_01G12303	hypothetical protein	3.53	292.3	787334	1.58	634
996	FGRAMPH1_01G24631	succinate dehydrogenase (ubiquinone) flavo subunit	3.52	315.4	3.13538e+07	10.45	947
997	FGRAMPH1_01G18747	hmg box	3.52	333.7	1.50763e+07	11.38	369
998	FGRAMPH1_01G19753	50S ribosomal protein L11	3.49	240.9	8.02171e+06	25	156
999	FGRAMPH1_01G17297	unnamed protein product	3.46	369.6	1.92069e+07	2.16	1250
1000	FGRAMPH1_01G02861	v-type h+-transporting atpase 54 kda subunit	3.46	357.8	1.89278e+07	10.23	479
1001	FGRAMPH1_01G13821	mrna 3 -end-processing yth1	3.45	329.5	2.07555e+06	5.31	358
1002	FGRAMPH1_01G26847	btb poz domain-containing 3	3.45	400.3	1.96572e+06	1.71	644
1003	FGRAMPH1_01G02271	transcription elongation factor s-ii	3.44	345.4	5.66605e+06	5.86	307
1004	FGRAMPH1_01G05637	Delta(14)-sterol reductase	3.42	325.2	2.05191e+06	2.91	481
1005	FGRAMPH1_01G26239	hsp70 hsp90 co-chaperone cns1	3.41	364.4	2.70223e+06	2.91	413
1006	FGRAMPH1_01G12917	unnamed protein product	3.39	362.5	6.20403e+06	4.88	882
1007	FGRAMPH1_01G19633	proteasome component PUP2	3.39	359.5	5.94342e+06	15.92	245
1008	FGRAMPH1_01G04761	bifunctional p-450:nadph-p450 reductase	3.37	260.7	6.26203e+06	1.87	1069
1009	FGRAMPH1_01G04145	nad dependent epimerase dehydratase family	3.37	308.8	6.434e+06	6.01	333
1010	FGRAMPH1_01G01203	serine threonine- kinase prp4	3.35	301.9	3.78902e+06	2.9	518
1011	FGRAMPH1_01G24009	C2 domain	3.31	313	6.60382e+06	6.04	1358
1012	FGRAMPH1_01G27595	ubiquinone/menaquinone biosynthesis methyltransferase ubiE	3.31	352.9	4.12599e+06	4.56	307
1013	FGRAMPH1_01G19977	unspecified product	3.3	185.3	1.48658e+07	11.4	605
1014	FGRAMPH1_01G17533	ap-3 complex subunit beta-2	3.3	322.7	1.05578e+07	5.28	776
1015	FGRAMPH1_01G10281	rho1 guanine nucleotide exchange factor 3	3.29	316.9	1.61501e+07	3.7	1704
1016	FGRAMPH1_01G19019	serine/threonine protein phosphatase 2A	3.28	335.3	11930467	4.89	655
1017	FGRAMPH1_01G23281	like 1	3.27	373.3	2.5965e+06	0.82	1097
1018	FGRAMPH1_01G12243	methylmalonyl- epimerase	3.26	371.5	7.84353e+06	3.37	624
1019	FGRAMPH1_01G07699	hypothetical protein FPSE_03598	3.25	438.5	5.60085e+06	5.18	425
1020	FGRAMPH1_01G07419	dna repair and recombination rad52	3.23	322.7	2474883	3.28	519
1021	FGRAMPH1_01G27069	37s ribosomal rsm22	3.23	326.9	5.78079e+06	5.37	689
1022	FGRAMPH1_01G01211	f-type h+-transporting atpase subunit h	3.22	320.2	1.64599e+06	11.63	129
1023	FGRAMPH1_01G10573	3-methylcrotonyl- carboxylase alpha subunit	3.2	253.3	4.35027e+06	2.86	734
1024	FGRAMPH1_01G06857	U3 small nucleolar ribonucleoprotein IMP4	3.16	342.1	5.65329e+06	6.71	298
1025	FGRAMPH1_01G10773	SCT1-suppresses a choline-transport mutant	3.15	110.1	870450	4.55	769
1026	FGRAMPH1_01G01955	dna-directed rna polymerase iii subunit rpc6	3.15	227.4	4.55232e+06	6.01	383
1027	FGRAMPH1_01G05663	aldehyde dehydrogenase (NAD+)	3.15	266.6	596525	3.52	483
1028	FGRAMPH1_01G24951	uric acid-xanthine permease	3.14	176.6	599505	3.06	589
1029	FGRAMPH1_01G11303	sterol 24-C-methyltransferase	3.13	302.6	1.11981e+07	8.66	381
1030	FGRAMPH1_01G27017	elongation factor 1-alpha	3.11	340.8	6.8863e+06	3.4	793
1031	FGRAMPH1_01G20229	40S ribosomal S27	3.1	330.7	1.49243e+07	7.14	126
1032	FGRAMPH1_01G02977	sterol-4alpha-carboxylate 3-dehydrogenase (decarboxylating)	3.1	445.9	9.7021e+06	7.24	373
1033	FGRAMPH1_01G11161	hypothetical protein	3.06	221.4	6374115	6.07	313
1034	FGRAMPH1_01G00977	copii-coated vesicle membrane	3.06	248	4.71526e+06	4.33	439
1035	FGRAMPH1_01G20703	cytochrome c	3	309.5	2.07449e+06	15.09	106
1036	FGRAMPH1_01G27109	Dihydrofolate reductase	2.98	208.2	1.12899e+06	5	300
1037	FGRAMPH1_01G14735	unnamed protein product	2.96	397.4	2.30506e+07	3.5	314
1038	FGRAMPH1_01G27293	heterokaryon incompatibility het-6	2.95	241.5	5.72116e+06	4.85	763
1039	FGRAMPH1_01G18959	alcohol dehydrogenase	2.95	308.9	2.18232e+06	2.39	419
1040	FGRAMPH1_01G23527	Adenosine kinase	2.94	417.2	19702104	7.78	347
1041	FGRAMPH1_01G20287	5'-3' exoribonuclease 2	2.94	332.8	3.93332e+06	4.59	980
1042	FGRAMPH1_01G19981	solute carrier family member 46	2.93	298.9	8.22759e+06	8.67	300
1043	FGRAMPH1_01G16609	hypothetical protein	2.9	324.8	37659507	3.43	1427
1044	FGRAMPH1_01G06251	xaa-pro aminopeptidase	2.9	221	1.29012e+06	2.91	652
1045	FGRAMPH1_01G22879	actin-related 8	2.88	292.2	6.58433e+06	3.12	737
1046	FGRAMPH1_01G07735	cellular nucleic acid-binding	2.87	243.1	1.02544e+06	7.07	184
1047	FGRAMPH1_01G19411	hypothetical protein	2.86	365.5	1.11994e+07	4.37	960
1048	FGRAMPH1_01G20053	DNA mismatch repair protein msh-2	2.86	326.7	1.52891e+07	2.47	930
1049	FGRAMPH1_01G04403	zeaxanthin chloroplastic	2.83	345.2	3.33111e+06	1.49	805
1050	FGRAMPH1_01G09987	related to transcription factor Ask10p	2.83	220.5	1.07656e+06	3.12	480
1051	FGRAMPH1_01G25611	nicotinamide mononucleotide permease	2.82	392.2	1.25968e+07	4.92	488
1052	FGRAMPH1_01G07663	proteasome subunit alpha type 6	2.82	289.7	3.13825e+06	4.07	369
1053	FGRAMPH1_01G19781	squalene monooxygenase	2.82	312	2.75533e+06	5.8	500
1054	FGRAMPH1_01G10261	atp synthase subunit mitochondrial	2.8	418.2	3.54317e+07	23.58	229
1055	FGRAMPH1_01G23783	hypothetical protein	2.79	372.2	7.34419e+06	8.29	555
1056	FGRAMPH1_01G03307	transcription factor	2.77	331.8	1.27994e+06	1.54	714
1057	FGRAMPH1_01G28107	phospholipid-translocating atpase	2.76	456.3	3.94909e+07	2.44	1559
1058	FGRAMPH1_01G15609	ethanolamine-phosphate cytidylyltransferase	2.75	387.5	8.67446e+06	3.55	451
1059	FGRAMPH1_01G04267	hypothetical protein	2.74	317.3	1.65517e+06	3.07	228
1060	FGRAMPH1_01G25333	quinate permease	2.74	346.4	1.37904e+06	2.38	547
1061	FGRAMPH1_01G03297	origin recognition complex subunit 1	2.71	354.2	2.35279e+07	7.63	721
1062	FGRAMPH1_01G19201	mechanosensitive ion channel family	2.7	414.4	6.48272e+06	2.4	874
1063	FGRAMPH1_01G23113	sporulation protein RMD1	2.67	333.8	5.23439e+06	4.94	526
1064	FGRAMPH1_01G03529	blocked early in transport 1	2.65	304.4	3.24895e+06	12.07	174
1065	FGRAMPH1_01G12351	hypothetical protein	2.63	243.7	3.87628e+06	9.01	355
1066	FGRAMPH1_01G19103	Acid phosphatase	2.61	356.3	1.2977e+06	3.65	301
1067	FGRAMPH1_01G19003	hypothetical protein	2.61	296.9	3.17921e+06	2.67	525
1068	FGRAMPH1_01G11311	related to multidrug resistance	2.59	306.9	1.98451e+07	3.67	1282
1069	FGRAMPH1_01G02037	peptide methionine sulfoxide reductase msrA 1	2.59	366.9	8.94445e+06	19.9	206
1070	FGRAMPH1_01G10349	hypothetical protein	2.59	269.7	1.29977e+07	5.75	1287
1071	FGRAMPH1_01G20201	activating signal cointegrator 1 complex subunit 3	2.56	339.8	1.19287e+07	2.24	1968
1072	FGRAMPH1_01G27509	transporter SEC13	2.56	378.4	7181716	2.62	305
1073	FGRAMPH1_01G11151	IMP-specific 5'-nucleotidase 1	2.55	285.1	1.12701e+06	3.59	446
1074	FGRAMPH1_01G27395	NAD-dependent histone silent information regulator Sir2	2.5	344.8	5.03469e+06	6.42	327
1075	FGRAMPH1_01G14171	mitochondrial outer membrane iml2	2.49	301.4	7.49383e+06	1.99	702
1076	FGRAMPH1_01G20155	transcription factor Ask10p	2.48	339.2	5.5474e+06	5.95	907
1077	FGRAMPH1_01G20813	ww oxidoreductase	2.48	194.5	1.30049e+06	5.14	292
1078	FGRAMPH1_01G15607	branched-chain amino acid aminotransferase	2.47	311.3	1.10319e+07	6.88	407
1079	FGRAMPH1_01G11895	heavy metal tolerance	2.46	339.7	3.06532e+06	3.35	806
1080	FGRAMPH1_01G24421	alpha- sarcomeric	2.44	327	2007452	1.24	889
1081	FGRAMPH1_01G02555	2-oxoisovalerate dehydrogenase E2 component (dihydrolipoyl transacylase)	2.44	221.9	3.53493e+06	8.16	490
1082	FGRAMPH1_01G07563	complex i intermediate-associated 84	2.43	299.8	2.34271e+07	7.84	791
1083	FGRAMPH1_01G08177	Early growth response 1-B	2.43	349.9	1.01196e+07	0.67	895
1084	FGRAMPH1_01G01339	UTP-glucose-1-phosphate uridylyltransferase	2.4	359.1	1.78932e+07	5.56	450
1085	FGRAMPH1_01G17089	pro-apoptotic serine protease	2.4	344	1.41867e+07	5.53	1012
1086	FGRAMPH1_01G18939	conserved fungal	2.39	148.7	634898	3.42	527
1087	FGRAMPH1_01G04925	elongator complex protein 3	2.37	339.3	1.21762e+07	4.72	572
1088	FGRAMPH1_01G12823	amino-acid permease inda1	2.37	329	6.19388e+06	5.25	571
1089	FGRAMPH1_01G19731	coxi translation cya5	2.36	340.2	1.13609e+07	1.91	1207
1090	FGRAMPH1_01G10277	NADH:ubiquinone oxidoreductase subunit	2.33	304	6.08347e+06	10.64	94
1091	FGRAMPH1_01G00883	calcium/calmodulin-dependent protein kinase type I	2.33	345.2	6.4218e+06	5.41	407
1092	FGRAMPH1_01G01889	nuclear transport factor	2.33	235.2	2.5814e+07	3.16	1043
1093	FGRAMPH1_01G24907	GTP cyclohydrolase II	2.32	248.2	1.05722e+07	6.71	596
1094	FGRAMPH1_01G15091	MOSC domain-containing mitochondrial	2.32	285.2	2.70492e+06	6.57	350
1095	FGRAMPH1_01G17681	histone transcription regulator	2.3	223.4	4.13196e+06	2.49	1046
1096	FGRAMPH1_01G26105	2-oxoglutarate dehydrogenase	2.25	365.6	15700305	14.49	421
1097	FGRAMPH1_01G24165	40S ribosomal S29	2.25	330.7	6.99544e+06	17.86	56
1098	FGRAMPH1_01G00991	NADH dehydrogenase iron-sulfur protein 2	2.2	309.6	1.26705e+07	12.61	468
1099	FGRAMPH1_01G00701	er membrane complex subunit	2.19	368.1	19412138	4.76	966
1100	FGRAMPH1_01G19861	hypothetical protein	2.17	173.9	7.03917e+06	21.87	160
1101	FGRAMPH1_01G07145	hypothetical protein	2.13	300.7	3.83315e+06	1.97	862
1102	FGRAMPH1_01G24375	thiamine biosynthetic bifunctional enzyme	2.12	233.9	3.19296e+06	3.13	511
1103	FGRAMPH1_01G03175	hypothetical protein	2.09	285.2	9834024	5.52	489
1104	FGRAMPH1_01G14579	60S ribosomal protein L32	2.07	346.9	3447181	4.58	131
1105	FGRAMPH1_01G17891	unnamed protein product	2.03	325.7	1.90001e+06	1.09	1013
1106	FGRAMPH1_01G15455	unnamed protein product	2.02	401.5	1.37825e+07	4.78	878
1107	FGRAMPH1_01G14059	mitochondrial carrier	2	440.2	2.14803e+07	7.74	310
1108	FGRAMPH1_01G04737	[3-methyl-2-oxobutanoate dehydrogenase [lipoamide]] mitochondrial	2	326.1	1605852	3.38	414
1109	FGRAMPH1_01G12385	calcineurin phosphoesterase	1.99	289.3	3.11316e+06	8.64	405
1110	FGRAMPH1_01G07601	hypothetical protein	1.98	325.6	5766192	4.53	574
1111	FGRAMPH1_01G28249	signal recognition particle 54 kDa protein	1.95	328.1	1.04579e+07	8.52	528
1112	FGRAMPH1_01G06141	ribosomal RNA processing RRP5	1.94	416	2.22755e+07	4.43	1782
1113	FGRAMPH1_01G21375	vegetative incompatibility het-e-1	1.91	151	1.02374e+07	9.36	577
1114	FGRAMPH1_01G10023	unnamed protein product	1.88	344.1	219082929	8.89	90
1115	FGRAMPH1_01G01677	trna-dihydrouridine synthase 3	1.88	232	8.16296e+06	4.56	767
1116	FGRAMPH1_01G02739	26s proteasome non-atpase regulatory subunit 9	1.8	270.7	1.08424e+07	14.85	229
1117	FGRAMPH1_01G17357	phosphatase 2c	1.79	353.7	6.96382e+06	9.09	594
1118	FGRAMPH1_01G09939	coatamer subunit	1.78	381.5	5418416	1.39	789
