# Supplementary material for: Ubiquitination of acetyltransferase Gcn5 contributes to fungal virulence in Fusarium graminearum
Source: mBio. 2023 Jul 28;14(4):e01499-23. doi: 10.1128/mbio.01499-23 (PMC10470610; doi:10.1128/mbio.01499-23)
Supplement: Table S2 — Primers used in this study. [file mbio.01499-23-s0008.xlsx]

## Sheet: Sheet1
Table S2. List of primers used in this study
Primer	Sequence(5’-3’)	Relevant characteristics
Cul4-NTC-AF	CGAGAGACTGATCCAGAGGT	PCR primers to amplify upstream fragment of CUL4
Cul4-NTC-AR	CAAAAAATGCTCCTTCAATATCACTAGTTAGAGCGAATCCAAGCGA
Cul4-NTC-BF	CCTAACCCTAAACCAAAGCATCaggcct ATTACATCGAGCGAGAGGG	PCR primers to amplify downstream fragment of CUL4
Cul4-NTC-BR	GGGCAAATTCAAGGCAGC
Cul4-ID-F	TTACATCACCTGCATTCCG	PCR primers for identification CUL4 deletion transformants
Cul4-ID-R	TACAACGTCTAACCACCTCG
Ddb1-NTC-AF	TTCAACAATCCCACCCGG	PCR primers to amplify upstream fragment of DDB1
Ddb1-NTC-AR	CAAAAAATGCTCCTTCAATATCACTAGT GGAGCTCTTACGCTACAATCA
Ddb1-NTC-BF	CCTAACCCTAAACCAAAGCATCaggcct GCGGAATATGATTGAGGAG	PCR primers to amplify downstream fragment of DDB1
Ddb1-NTC-BR	ACCATGAAGTACGAGTAGAGCT
Ddb1-ID-F	AAGAACGAGAAAACAGAACAGG	PCR primers for identification DDB1 deletion transformants
Ddb1-ID-R	CAATGGCAAGACACCGAG
Cdt2-NTC-AF	ATGATTGTTGCTCTTATCCGA	PCR primers to amplify upstream fragment of CDT2
Cdt2-NTC-AR	CAAAAAATGCTCCTTCAATATCACTAGT ATACTCCCCAAAGTCCGCC
Cdt2-NTC-BF	CCTAACCCTAAACCAAAGCATCaggcct TACTGGGATTAGAGGTTGTCA	PCR primers to amplify downstream fragment of CDT2
Cdt2-NTC-BR	AGTGTAGTTGCGGGGGATG
Cdt2-ID-F	CAACCGACTCAACACCTACA	PCR primers for identification CDT2 deletion transformants
Cdt2-ID-R	AAATGGCACTACAACCACG
Tom1- NTC-AF	CAGACCCTACTGGTCCTGAG	PCR primers to amplify upstream fragment of TOM1
Tom1- NTC- AR	CAAAAAATGCTCCTTCAATATCACTAGT GTGTCCTTGTGCTTTTGTTG
Tom1- NTC-BF	CCTAACCCTAAACCAAAGCATCaggcct TATCACGGCAGGAAGCG	PCR primers to amplify downstream fragment of TOM1
Tom1- NTC-BR	CCAAGAAGGCACAGGACA
Tom1-ID-F:	ATAGCGGGAGGTTTGCC	PCR primers for identification TOM1 deletion transformants
Tom1-ID-R:	CTTTCCAGAACGAGTATGCC
Hul5-NTC-AF	GCACGTTATGTCGGATGG	PCR primers to amplify upstream fragment of HUL5
Hul5-NTC-AR	CAAAAAATGCTCCTTCAATATCACTAGT GGTGTTGGCAAAAGGGTT
Hul5-NTC-BF	CCTAACCCTAAACCAAAGCATCaggcct GCTCTACGCCATACAGTCG	PCR primers to amplify downstream fragment of HUL5
Hul5-NTC-BR	TTCTGAGTATCCCGCACAT
Hul5-ID-F	GACCCGCTCTTATCTTATCAC	PCR primers for identification HUL5 deletion transformants
Hul5-ID-R	CCATGTCCGACGCCTAT
GST-Gcn5-F	TGGTTCCGCGTGGATCCCCGGAATTC ATGTCAGACGAAAACGGC	PCR primers for generating GST-tagged Gcn5
GST-Gcn5-R	TCAGTCAGTCACGATGCGGCCGCTCGAG CTATTTCTCAGGCTCCAGGT
RP27-F	GCCAGGGTTTTCCCAGTC	PCR primers to amplify RP27 promoter for Tom1
RP27-R	TTTGAAGATTGGGTTCCTAC
Tom1-F	CTTTCGTAGGAACCCAATCTTCAAA ATGGGGAAGATAACCAAGCC	PCR primers to amplify Tom1 fragment
Tom1-R	CGCGAAGCCGAAATATTC
GFP-F	AGGAAGCGAATATTTCGGCTTCGCG ATGGTGAGCAAGGGCGA	PCR primers to amplify GFP fragment
GFP-R	CTACTTGTACAGCTCGTCCATG
NEO-F	CGGCATGGACGAGCTGTACAAGTAGTCAGAAGAACTCGTCAAGAAGG	PCR primers to amplify NEO fragment
NEO-R	ATGATTGAACAAGATGGATTGC
GPDA-F	TGCGGAGAGACGGACGG	PCR primers to amplify gpda promoter for Gcn5
GPDA-R	GGTGATGTCTGCTCAAGCGG
GCN5-F	TACCCCGCTTGAGCAGACATCACC ATGTCAGACGAAAGTAAGTCCT	PCR primers to amplify Gcn5 fragment
GCN5-R	TTTCTCAGGCTCCAGGTG
mCherry-F	TGGTCTCACCTGGAGCCTGAGAAA ATGGTGAGCAAGGGCGA	PCR primers to amplify mCherry fragment
mCherry-R	CTACTTGTACAGCTCGTCCATG
HYG/F-2	GGCATGGACGAGCTGTACAAGtagGGCTTGGCTGGAGCTAGTGGAGGTCAA	PCR primers to amplify HPH fragment
HYG/R	AACCCGCGGTCGGCATCTACTCTATTC
GCN5-RT-F	GCCTTCATCTCCTACACCAT	Quantitative real-time PCR primers for analysis of Gcn5 expression
GCN5-RT-R	AGGATGATGAGTGCTTCGCG
Actin-RT-F	ATCCACGTCACCACTTTCAA	Quantitative real-time PCR primers for analysis of Actin expression
Actin-RT-R	TGCTTGGAGATCCACATTTG
Tri1-RT-F	TCCAGACTACGAAGTGCTA	Quantitative real-time PCR primers for analysis of TRI1 expression
Tri1-RT-R	TCATCCTGTACCAATTCCAAT
Tri4-RT-F	ACCAGGTCCTCAGTCTTG	Quantitative real-time PCR primers for analysis of TRI4 expression
Tri4-RT-R	TCGTTGTGCTTGCCATAG
Tri5-RT-F	TGAGGGATGTTGGATTGAGCAGTAC	Quantitative real-time PCR primers for analysis of TRI5 expression
Tri5-RT-R	TGCTTCCGCTCATCAAACAGGT
Tri6-RT-F	GCTACTCAGAATGCCCTCAG	Quantitative real-time PCR primers for analysis of TRI6 expression
Tri6-RT-R	CGCATGTTATCCACCCTGCTA
GCN5-UP-F	GAAAGCATCTGGGCGGTAG	PCR primers to amplify upstream fragment of Gcn5
GCN5-UP-R	GATTGGTGCGGGCTCAAC
gPDA-F	CTGGGTTGAGCCCGCACCAATC TGCGGAGAGACGGACGGACGCAGA	PCR primers to amplify gpda promoter for Gcn5
gPDA-R	AGGACTTACTTTCGTCTGACAT GGTGATGTCTGCTCAAGCGGGGTA
Gcn5-K124R-1F	ATGTCAGACGAAAGTAAGTCCT	PCR primers to amplify A-fragment of K124R-mutated-Gcn5
Gcn5-K124R-1R	AACGGCGTCCTCTAAACG
Gcn5-K124R-2F	TCGCCCGTTTAGAGGACG	PCR primers to amplify B-fragment of K124R-mutated-Gcn5
Gcn5-K124R-2R	TTTCTCAGGCTCCAGGTGAG
Gcn5-K154R-1F	ATGTCAGACGAAAGTAAGTC	PCR primers to amplify A-fragment of K154R-mutated-Gcn5
Gcn5-K154R-1R	GACATAGTCTCTCAAGTGGG
Gcn5-K154R-2F	CCCACTTGAGAGACTATGTC	PCR primers to amplify B-fragment of K154R-mutated-Gcn5
Gcn5-K154R-2R	TTTCTCAGGCTCCAGGTG
Gcn5-K249R-1F	ATGTCAGACGAAAGTAAGTCCT	PCR primers to amplify A-fragment of K249R-mutated-Gcn5
Gcn5-K249R-1R	TCTTCCATTCTCTCGGAGG
Gcn5-K249R-2F	TGCTCCTCCGAGAGAATGG	PCR primers to amplify B-fragment of K249R-mutated-Gcn5
Gcn5-K249R-2R	TTTCTCAGGCTCCAGGTGAG
Gcn5-K252R-1F	ATGTCAGACGAAAGTAAGTCCT	PCR primers to amplify A-fragment of K252R-mutated-Gcn5
Gcn5-K252R-1R	TAATTCCGTTTCTCCATTCC
Gcn5-K252R-2F	GAAGGAATGGAGAAACGGAA	PCR primers to amplify B-fragment of K252R-mutated-Gcn5
Gcn5-K252R-2R	TTTCTCAGGCTCCAGGTGAG
Gcn5-K324R-1F	ATGTCAGACGAAAGTAAGTCCTA	PCR primers to amplify A-fragment of K324R-mutated-Gcn5
Gcn5-K324R-1R	CCATGGGTTCTCTGATCACA
Gcn5-K324R-2F	CGATGTGATCAGAGAACCCA	PCR primers to amplify B-fragment of K324R-mutated-Gcn5
Gcn5-K324R-2R	TTTCTCAGGCTCCAGGTGA
Gcn5-K335R-1F	ATGTCAGACGAAAGTAAGTCCTA	PCR primers to amplify A-fragment of K335R-mutated-Gcn5
Gcn5-K335R-1R	CTGCCTCGAGTCTGCTCTCC
Gcn5-K335R-2F	TATGGAGAGCAGACTCGAGG	PCR primers to amplify B-fragment of K335R-mutated-Gcn5
Gcn5-K335R-2R	TTTCTCAGGCTCCAGGTGAG
Gcn5-original-F	ATGTCAGACGAAAGTAAGTCCTA	PCR primers to amplify A-fragment of original Gcn5
Gcn5-original-R	TTTCTCAGGCTCCAGGTGA
Gcn5-GFP-F	GTCTCACCTGGAGCCTGAGAAA GTGAGCAAGGGCGAGGAGCTG	PCR primers to amplify B-fragment of original Gcn5
Gcn5-GFP-R	TTACTTGTACAGCTCGTCCA
Gcn5-neo-F	catggacgagctgtacaagtaa GGAGGTCAACACATCAATGCT	PCR primers to amplify NEO gene
Gcn5-neo-R	TCAGAAGAACTCGTCAAGAAG
GCN5-DOWN-F	CCTTCTTGACGAGTTCTTCTGA AGATCTCATCCAGTCAAAAAAC	PCR primers to amplify downstream fragment of FgGcn5
GCN5-DOWN-R	GGCGTGGCATGACATTG
Ubp14-UP-F	CTTCTTCGCCTCTACCTGG	PCR primers to amplify upstream fragment of UBP14
Ubp14-UP-R	TTGACCTCCACTAGCTCCAGCCAAGCC TTCCCGACTGTCACTACCTAA
Ubp14-DOWN-F	GAATAGAGTAGATGCCGACCGCGGGTTAGCGAGTCTAGTCGAGAACAT	PCR primers to amplify downstream fragment of UBP14
Ubp14-DOWN-R	CGAAATCAGCACCCAAAG
Ubp14-ID-F	ATGTTGATGGGGAGGAGTG	PCR primers for identification UBP14 deletion transformants
Ubp14-ID-R	TCGCCCGTTTCTGTGCT
Ubp14-CF	ACTCACTATAGGGCGAATTGGGTACTCAAATTGGTTTTACTCACAACGAGAAGAACG	PCR primers for generating Δubp14-C
Ubp14-CR	CACCACCCCGGTGAACAGCTCCTCGCCCTTGCTCACGACTCGCTTGAAAAAGTACAC
GST-Ubp14-F	TGGTTCCGCGTGGATCCCCGGAATTC ATGGCTTGCCCGCATCT	PCR primers for generating GST-tagged Ubp14
GST-Ubp14-R	TCAGTCAGTCACGATGCGGCCGCTCGAG CTAGACTCGCTTGAAAAAGTACAC
His-Ubi4-F	GTGGACAGCAAATGGGTCGCGGATCC ATGCAGATCTTCGTCAAGAC	PCR primers for generating His-tagged Ubi4
His-Ubi4-R	TGGTGCTCGAGTGCGGCCGCAAGCTT CTACTGTCCACCACGAAGA
TRI1-CHIP-F1-F	CCGATAGTTAGACCTTTACAG	The TRI1 gene F1 regions were ampliﬁed with the primers for ChIP-qPCR analysis
TRI1-CHIP-F1-R	GCTCCCCACTTACTCACCAC
TRI1-CHIP-F2-F	GTGGTGAGTAAGTGGGGAGC	The TRI1 gene F2 regions were ampliﬁed with the primers for ChIP-qPCR analysis
TRI1-CHIP-F2-R	CTACCGAATAATACTGACTTTG
TRI1-CHIP-F3-F	CAAAGTCAGTATTATTCGGTAG	The TRI1 gene F3 regions were ampliﬁed with the primers for ChIP-qPCR analysis
TRI1-CHIP-F3-R	GTTTCATTGAGTGTTGTCTC
TRI1-CHIP-F4-F	CAACACTCAATGAAACGGTC	The TRI1 gene F4 regions were ampliﬁed with the primers for ChIP-qPCR analysis
TRI1-CHIP-F4-R	TGACAGCGAAATGGTCTGTC
TRI5-CHIP-F1-F	GCTCCGCGGGATATATGTGATG	The TRI5 gene F1 regions were ampliﬁed with the primers for ChIP-qPCR analysis
TRI5-CHIP-F1-R	GTCCGTGGTCTGTGTTTGGAC
TRI5-CHIP-F2-F	GTCCAAACACAGACCACGGAC	The TRI5 gene F2 regions were ampliﬁed with the primers for ChIP-qPCR analysis
TRI5-CHIP-F2-R	CATCCGGCTCTTGGAAC
TRI5-CHIP-F3-F	GTTCCAAGAGCCGGATG	The TRI5 gene F3 regions were ampliﬁed with the primers for ChIP-qPCR analysis
TRI5-CHIP-F3-R	GATGGCAAATATCTTGAC
TRI5-CHIP-F4-F	GACTAACAACTGCATACGGG	The TRI5 gene F4 regions were ampliﬁed with the primers for ChIP-qPCR analysis
TRI5-CHIP-F4-R	AAGTTTTCCATGATGGCAA
TRI4-CHIP-F1-F	GCAACTTACTGCAGCCG	The TRI4 gene F1 regions were ampliﬁed with the primers for ChIP-qPCR analysis
TRI4-CHIP-F1-R	TGCCGATCAGATACAGACAT
TRI4-CHIP-F2-F	ATGCATGTCTGTATCTGATC	The TRI4 gene F2 regions were ampliﬁed with the primers for ChIP-qPCR analysis
TRI4-CHIP-F2-R	GACAGGAGTGATAAAATGTG
TRI4-CHIP-F3-F	CTCACATTTTATCACTCCTGTC	The TRI4 gene F3 regions were ampliﬁed with the primers for ChIP-qPCR analysis
TRI4-CHIP-F3-R	TACCTTGTCTATCGCGTCTC
TRI4-CHIP-F4-F	AGACGCGATAGACAAGGTA	The TRI4 gene F4 regions were ampliﬁed with the primers for ChIP-qPCR analysis
TRI4-CHIP-F4-R	CTTCTAAAGCTCAAGTCTTTG
TRI6-CHIP-F1-F	AACTTGTGAAACGGGGCATG	The TRI6 gene F1 regions were ampliﬁed with the primers for ChIP-qPCR analysis
TRI6-CHIP-F1-R	TTTAACATTGCGGCGCACT
TRI6-CHIP-F2-F	GAATCATCAGTGCGCCGCAATG	The TRI6 gene F2 regions were ampliﬁed with the primers for ChIP-qPCR analysis
TRI6-CHIP-F2-R	TAACACTCGAGGCTGTCTTCT
TRI6-CHIP-F3-F	AGAAGACAGCCTCGAGTGT	The TRI6 gene F3 regions were ampliﬁed with the primers for ChIP-qPCR analysis
TRI6-CHIP-F3-R	GTATTCTTATCCGAGACGC
TRI6-CHIP-F4-F	CGCGTCTCGGATAAGAATAC	The TRI6 gene F4 regions were ampliﬁed with the primers for ChIP-qPCR analysis
TRI6-CHIP-F4-R	TTCGAGGGTAGTCAAAATAG
